# Supplementary material for: Exploration of Circadian Rhythms in Patients with Bilateral Vestibular Loss
Source: PLoS One. 2016 Jun 24;11(6):e0155067. doi: 10.1371/journal.pone.0155067 (PMC4920359; doi:10.1371/journal.pone.0155067)
Supplement: S1 Dataset — As explained in the journal instruction, this file provides the individual data points of participants for circadian rhythms, sleep and actigraphy. (XLSX) [file pone.0155067.s001.xlsx]

## Sheet: temperature
time	Pa01		time	Pa02		time		Pa03		time		Pa04		Time		Pa 06			Time		Pa 08			Time		Pa09			Time		Pa10			Time	Pa11		time	T01		time	T02		time	T03		time	t04
17:01:00	37.39		17:01:00	36.96		17:01:00	255.25	37.3		17:01:00	255.25	37.62		16:00:00	240	37.55	37.3822		16:00:00	240	37.08	37.0999		16:00:00	240	37.54	37.5873		16:00:00	240	37.57	37.6735		16:00:00	37.21		17:01:00	36.92		02:01:00	36.34		20:47:00	36.97		11:00:00	36.8		08:00:00
17:02:00	37.38		17:02:00	36.98		17:02:00	255.5	37.29		17:02:00	255.5	37.61		16:01:00	240.25	37.55	37.3832		16:01:00	240.25	37.07	37.0998		16:01:00	240.25	37.58	37.5878		16:01:00	240.25	37.57	37.6728		16:01:00	37.23		17:02:00	36.94		02:02:00	36.33		20:48:00	36.97		11:01:00	36.81		08:01:00
17:03:00	37.38		17:03:00	36.99		17:03:00	255.75	37.27		17:03:00	255.75	37.62		16:02:00	240.5	37.55	37.3842		16:02:00	240.5	37.05	37.0998		16:02:00	240.5	37.6	37.5883		16:02:00	240.5	37.58	37.672		16:02:00	37.24		17:03:00	36.94		02:03:00	36.33		20:49:00	36.97		11:02:00	36.81		08:02:00
17:04:00	37.37		17:04:00	37		17:04:00	256	37.26		17:04:00	256	37.59		16:03:00	240.75	37.56	37.3851		16:03:00	240.75	37.05	37.0998		16:03:00	240.75	37.6	37.5887		16:03:00	240.75	37.59	37.6712		16:03:00	37.23		17:04:00	36.96		02:04:00	36.33		20:50:00	36.96		11:03:00	36.79		08:03:00
17:05:00	37.38		17:05:00	37		17:05:00	256.25	37.25		17:05:00	256.25	37.57		16:04:00	241	37.58	37.3861		16:04:00	241	37.04	37.0997		16:04:00	241	37.6	37.5892		16:04:00	241	37.59	37.6704		16:04:00	37.22		17:05:00	36.95		02:05:00	36.33		20:51:00	36.96		11:04:00	36.77		08:04:00
17:06:00	37.39		17:06:00	37.01		17:06:00	256.5	37.21		17:06:00	256.5	37.55		16:05:00	241.25	37.6	37.387		16:05:00	241.25	37.05	37.0997		16:05:00	241.25	37.59	37.5896		16:05:00	241.25	37.6	37.6696		16:05:00	37.21		17:06:00	36.91		02:06:00	36.33		20:52:00	37		11:05:00	36.73		08:05:00
17:07:00	37.4		17:07:00	37.02		17:07:00	256.75	37.2		17:07:00	256.75	37.55		16:06:00	241.5	37.6	37.3879		16:06:00	241.5	37.05	37.0996		16:06:00	241.5	37.58	37.5901		16:06:00	241.5	37.58	37.6687		16:06:00	37.2		17:07:00	36.87		02:07:00	36.33		20:53:00	37.02		11:06:00	36.76		08:06:00
17:08:00	37.41		17:08:00	37.02		17:08:00	257	37.19		17:08:00	257	37.59		16:07:00	241.75	37.6	37.3888		16:07:00	241.75	37.06	37.0995		16:07:00	241.75	37.59	37.5905		16:07:00	241.75	37.57	37.6679		16:07:00	37.21		17:08:00	36.92		02:08:00	36.33		20:54:00	37.03		11:07:00	36.75		08:07:00
17:09:00	37.41		17:09:00	37.02		17:09:00	257.25	37.18		17:09:00	257.25	37.64		16:08:00	242	37.6	37.3897		16:08:00	242	37.08	37.0995		16:08:00	242	37.59	37.5909		16:08:00	242	37.57	37.667		16:08:00	37.19		17:09:00	36.91		02:09:00	36.34		20:55:00	37.03		11:08:00	36.92		08:08:00
17:10:00	37.43		17:10:00	37.03		17:10:00	257.5	37.18		17:10:00	257.5	37.7		16:09:00	242.25	37.6	37.3906		16:09:00	242.25	37.08	37.0994		16:09:00	242.25	37.6	37.5913		16:09:00	242.25	37.57	37.6662		16:09:00	37.18		17:10:00	36.89		02:10:00	36.34		20:56:00	37.01		11:09:00	37.06		08:09:00
17:11:00	37.44		17:11:00	37.03		17:11:00	257.75	37.17		17:11:00	257.75	37.71		16:10:00	242.5	37.58	37.3915		16:10:00	242.5	37.08	37.0993		16:10:00	242.5	37.6	37.5917		16:10:00	242.5	37.56	37.6653		16:10:00	37.18		17:11:00	36.82		02:11:00	36.33		20:57:00	37		11:10:00	37.08		08:10:00
17:12:00	37.45		17:12:00	37.03		17:12:00	258	37.16		17:12:00	258	37.71		16:11:00	242.75	37.57	37.3924		16:11:00	242.75	37.07	37.0992		16:11:00	242.75	37.6	37.5921		16:11:00	242.75	37.56	37.6644		16:11:00	37.2		17:12:00	36.8		02:12:00	36.34		20:58:00	37		11:11:00	37.07		08:11:00
17:13:00	37.46		17:13:00	37.03		17:13:00	258.25	37.15		17:13:00	258.25	37.72		16:12:00	243	37.57	37.3933		16:12:00	243	37.08	37.0991		16:12:00	243	37.6	37.5925		16:12:00	243	37.57	37.6635		16:12:00	37.21		17:13:00	36.83		02:13:00	36.34		20:59:00	37		11:12:00	37.06		08:12:00
17:14:00	37.46		17:14:00	37.03		17:14:00	258.5	37.14		17:14:00	258.5	37.73		16:13:00	243.25	37.57	37.3941		16:13:00	243.25	37.08	37.099		16:13:00	243.25	37.58	37.5929		16:13:00	243.25	37.59	37.6626		16:13:00	37.22		17:14:00	36.87		02:14:00	36.34		21:00:00	37.01		11:13:00	37.05		08:13:00
17:15:00	37.47		17:15:00	37.04		17:15:00	258.75	37.14		17:15:00	258.75	37.73		16:14:00	243.5	37.57	37.395		16:14:00	243.5	37.08	37.0989		16:14:00	243.5	37.57	37.5932		16:14:00	243.5	37.6	37.6617		16:14:00	37.22		17:15:00	36.88		02:15:00	36.34		21:01:00	37.01		11:14:00	37.05		08:14:00
17:16:00	37.47		17:16:00	37.04		17:16:00	259	37.12		17:16:00	259	37.72		16:15:00	243.75	37.57	37.3958		16:15:00	243.75	37.08	37.0988		16:15:00	243.75	37.58	37.5936		16:15:00	243.75	37.61	37.6608		16:15:00	37.23		17:16:00	36.89		02:16:00	36.34		21:02:00	37.02		11:15:00	37.03		08:15:00
17:17:00	37.47		17:17:00	37.04		17:17:00	259.25	37.11		17:17:00	259.25	37.74		16:16:00	244	37.53	37.3966		16:16:00	244	37.08	37.0987		16:16:00	244	37.59	37.5939		16:16:00	244	37.64	37.6598		16:16:00	37.23		17:17:00	36.89		02:17:00	36.33		21:03:00	37.02		11:16:00	37.05		08:16:00
17:18:00	37.46		17:18:00	37.04		17:18:00	259.5	37.1		17:18:00	259.5	37.74		16:17:00	244.25	37.51	37.3975		16:17:00	244.25	37.08	37.0986		16:17:00	244.25	37.59	37.5943		16:17:00	244.25	37.66	37.6589		16:17:00	37.23		17:18:00	36.9		02:18:00	36.33		21:04:00	37.02		11:17:00	37.06		08:17:00
17:19:00	37.46		17:19:00	37.05		17:19:00	259.75	37.09		17:19:00	259.75	37.76		16:18:00	244.5	37.48	37.3983		16:18:00	244.5	37.08	37.0985		16:18:00	244.5	37.59	37.5946		16:18:00	244.5	37.67	37.6579		16:18:00	37.24		17:19:00	36.93		02:19:00	36.33		21:05:00	37.02		11:18:00	37.07		08:18:00
17:20:00	37.46		17:20:00	37.05		17:20:00	260	37.08		17:20:00	260	37.77		16:19:00	244.75	37.3	37.3991		16:19:00	244.75	37.08	37.0983		16:19:00	244.75	37.62	37.5949		16:19:00	244.75	37.67	37.657		16:19:00	37.26		17:20:00	36.94		02:20:00	36.33		21:06:00	37.03		11:19:00	37.08		08:19:00
17:21:00	37.46		17:21:00	37.05		17:21:00	260.25	37.14		17:21:00	260.25	37.78		16:20:00	245	37.21	37.3998		16:20:00	245	37.1	37.0982		16:20:00	245	37.64	37.5952		16:20:00	245	37.67	37.656		16:20:00	37.26		17:21:00	36.92		02:21:00	36.33		21:07:00	37.05		11:20:00	37		08:20:00
17:22:00	37.46		17:22:00	37.05		17:22:00	260.5	37.28		17:22:00	260.5	37.77		16:21:00	245.25	37.17	37.4006		16:21:00	245.25	37.1	37.0981		16:21:00	245.25	37.64	37.5955		16:21:00	245.25	37.66	37.655		16:21:00	37.26		17:22:00	36.86		02:22:00	36.33		21:08:00	37.06		11:21:00	36.98		08:21:00
17:23:00	37.45		17:23:00	37.05		17:23:00	260.75			17:23:00	260.75	37.77		16:22:00	245.5	37.17	37.4014		16:22:00	245.5	37.12	37.0979		16:22:00	245.5	37.65	37.5958		16:22:00	245.5	37.65	37.654		16:22:00	37.25		17:23:00	36.89		02:23:00	36.34		21:09:00	37.06		11:22:00	36.95		08:22:00
17:24:00	37.45		17:24:00	37.05		17:24:00	261			17:24:00	261	37.8		16:23:00	245.75	37.1	37.4022		16:23:00	245.75	37.14	37.0978		16:23:00	245.75	37.67	37.5961		16:23:00	245.75	37.68	37.653		16:23:00	37.23		17:24:00	36.94		02:24:00	36.34		21:10:00	37.03		11:23:00	36.94		08:23:00
17:25:00	37.45		17:25:00	37.05		17:25:00	261.25			17:25:00	261.25	37.8		16:24:00	246	37.07	37.4029		16:24:00	246	37.13	37.0976		16:24:00	246	37.69	37.5963		16:24:00	246	37.68	37.652		16:24:00	37.22		17:25:00	36.96		02:25:00	36.34		21:11:00	37		11:24:00	36.91		08:24:00
17:26:00	37.44		17:26:00	37.05		17:26:00	261.5			17:26:00	261.5	37.75		16:25:00	246.25	37.1	37.4036		16:25:00	246.25	37.1	37.0975		16:25:00	246.25	37.71	37.5966		16:25:00	246.25	37.67	37.6509		16:25:00	37.21		17:26:00	36.94		02:26:00	36.34		21:12:00	37		11:25:00	36.9		08:25:00
17:27:00	37.44		17:27:00	37.05		17:27:00	261.75			17:27:00	261.75	37.64		16:26:00	246.5	37.14	37.4044		16:26:00	246.5	37.07	37.0973		16:26:00	246.5	37.72	37.5969		16:26:00	246.5	37.68	37.6499		16:26:00	37.21		17:27:00	36.89		02:27:00	36.33		21:13:00	36.99		11:26:00	36.92		08:26:00
17:28:00	37.44		17:28:00	37.06		17:28:00	262			17:28:00	262	37.66		16:27:00	246.75	37.16	37.4051		16:27:00	246.75	37.03	37.0972		16:27:00	246.75	37.74	37.5971		16:27:00	246.75	37.68	37.6488		16:27:00	37.21		17:28:00	36.95		02:28:00	36.33		21:14:00	37		11:27:00	36.94		08:27:00
17:29:00	37.44		17:29:00	37.05		17:29:00	262.25			17:29:00	262.25	37.64		16:28:00	247	37.17	37.4058		16:28:00	247	37.03	37.097		16:28:00	247	37.75	37.5973		16:28:00	247	37.67	37.6478		16:28:00	37.21		17:29:00	36.98		02:29:00	36.34		21:15:00	37.01		11:28:00	36.94		08:28:00
17:30:00	37.44		17:30:00	37.06		17:30:00	262.5			17:30:00	262.5	37.62		16:29:00	247.25	37.18	37.4065		16:29:00	247.25	37.03	37.0968		16:29:00	247.25	37.76	37.5975		16:29:00	247.25	37.7	37.6467		16:29:00	37.22		17:30:00	36.96		02:30:00	36.34		21:16:00	37.01		11:29:00	36.94		08:29:00
17:31:00	37.44		17:31:00	37.06		17:31:00	262.75			17:31:00	262.75	37.59		16:30:00	247.5	37.18	37.4072		16:30:00	247.5	37.04	37.0966		16:30:00	247.5	37.76	37.5978		16:30:00	247.5	37.69	37.6456		16:30:00	37.21		17:31:00	36.92		02:31:00	36.35		21:17:00	37.02		11:30:00	36.98		08:30:00
17:32:00	37.43		17:32:00	37.07		17:32:00	263			17:32:00	263	37.6		16:31:00	247.75	37.17	37.4079		16:31:00	247.75	37.06	37.0965		16:31:00	247.75	37.74	37.598		16:31:00	247.75	37.69	37.6445		16:31:00	37.2		17:32:00	36.92		02:32:00	36.35		21:18:00	37.02		11:31:00	37		08:31:00
17:33:00	37.43		17:33:00	37.06		17:33:00	263.25			17:33:00	263.25	37.58		16:32:00	248	37.17	37.4085		16:32:00	248	37.07	37.0963		16:32:00	248	37.73	37.5982		16:32:00	248	37.69	37.6434		16:32:00	37.2		17:33:00	36.98		02:33:00	36.35		21:19:00	37.03		11:32:00	36.99		08:32:00
17:34:00	37.43		17:34:00	37.07		17:34:00	263.5			17:34:00	263.5	37.55		16:33:00	248.25	37.16	37.4092		16:33:00	248.25	37.06	37.0961		16:33:00	248.25	37.72	37.5983		16:33:00	248.25	37.68	37.6423		16:33:00	37.2		17:34:00	37.01		02:34:00	36.35		21:20:00	37.04		11:33:00	36.98		08:33:00
17:35:00	37.43		17:35:00	37.07		17:35:00	263.75			17:35:00	263.75	37.57		16:34:00	248.5	37.15	37.4098		16:34:00	248.5	37.04	37.0959		16:34:00	248.5	37.73	37.5985		16:34:00	248.5	37.69	37.6412		16:34:00	37.19		17:35:00	37.03		02:35:00	36.34		21:21:00	37.04		11:34:00	36.97		08:34:00
17:36:00	37.42		17:36:00	37.07		17:36:00	264			17:36:00	264	37.57		16:35:00	248.75	37.15	37.4105		16:35:00	248.75	37.02	37.0957		16:35:00	248.75	37.74	37.5987		16:35:00	248.75	37.69	37.6401		16:35:00	37.2		17:36:00	37.04		02:36:00	36.35		21:22:00	37.04		11:35:00	36.97		08:35:00
17:37:00	37.41		17:37:00	37.07		17:37:00	264.25			17:37:00	264.25	37.58		16:36:00	249	37.14	37.4111		16:36:00	249	37	37.0955		16:36:00	249	37.74	37.5988		16:36:00	249	37.69	37.6389		16:36:00	37.19		17:37:00	37.03		02:37:00	36.34		21:23:00	37.04		11:36:00	36.96		08:36:00
17:38:00	37.41		17:38:00	37.07		17:38:00	264.5			17:38:00	264.5	37.58		16:37:00	249.25	37.15	37.4117		16:37:00	249.25	37	37.0952		16:37:00	249.25	37.74	37.599		16:37:00	249.25	37.69	37.6378		16:37:00	37.17		17:38:00	37.05		02:38:00	36.34		21:24:00	37.04		11:37:00	36.94		08:37:00
17:39:00	37.4		17:39:00	37.06		17:39:00	264.75			17:39:00	264.75	37.59		16:38:00	249.5	37.14	37.4123		16:38:00	249.5	37	37.095		16:38:00	249.5	37.74	37.5991		16:38:00	249.5	37.69	37.6366		16:38:00	37.17		17:39:00	37.05		02:39:00	36.33		21:25:00	37.04		11:38:00	36.92		08:38:00
17:40:00			17:40:00	37.06		17:40:00	265			17:40:00	265	37.59		16:39:00	249.75	37.17	37.4129		16:39:00	249.75	37	37.0948		16:39:00	249.75	37.74	37.5992		16:39:00	249.75	37.69	37.6354		16:39:00	37.16		17:40:00	37.03		02:40:00	36.33		21:26:00	37.04		11:39:00	36.91		08:39:00
17:41:00			17:41:00	37.05		17:41:00	265.25			17:41:00	265.25	37.52		16:40:00	250	37.2	37.4135		16:40:00	250	37.01	37.0946		16:40:00	250	37.73	37.5993		16:40:00	250	37.7	37.6342		16:40:00	37.17		17:41:00	37		02:41:00	36.33		21:27:00	37.04		11:40:00	36.91		08:40:00
17:42:00			17:42:00	37.05		17:42:00	265.5			17:42:00	265.5	37.51		16:41:00	250.25	37.23	37.4141		16:41:00	250.25	37.01	37.0943		16:41:00	250.25	37.73	37.5995		16:41:00	250.25	37.69	37.633		16:41:00	37.17		17:42:00	36.98		02:42:00	36.33		21:28:00	37.04		11:41:00	36.89		08:41:00
17:43:00			17:43:00	37.05		17:43:00	265.75			17:43:00	265.75	37.52		16:42:00	250.5	37.25	37.4147		16:42:00	250.5	37	37.0941		16:42:00	250.5	37.72	37.5996		16:42:00	250.5	37.69	37.6318		16:42:00	37.13		17:43:00	36.95		02:43:00	36.32		21:29:00	37.04		11:42:00	36.89		08:42:00
17:44:00			17:44:00	37.05		17:44:00	266			17:44:00	266	37.51		16:43:00	250.75	37.28	37.4152		16:43:00	250.75	37.01	37.0939		16:43:00	250.75	37.71	37.5996		16:43:00	250.75	37.69	37.6306		16:43:00	37.13		17:44:00	36.9		02:44:00	36.32		21:30:00	37.04		11:43:00	36.87		08:43:00
17:45:00			17:45:00	37.05		17:45:00	266.25			17:45:00	266.25	37.45		16:44:00	251	37.31	37.4158		16:44:00	251	37.01	37.0936		16:44:00	251	37.71	37.5997		16:44:00	251	37.78	37.6294		16:44:00	37.14		17:45:00	36.86		02:45:00	36.32		21:31:00	37.03		11:44:00	36.87		08:44:00
17:46:00			17:46:00	37.05		17:46:00	266.5			17:46:00	266.5	37.49		16:45:00	251.25	37.34	37.4163		16:45:00	251.25	37.01	37.0934		16:45:00	251.25	37.7	37.5998		16:45:00	251.25	37.82	37.6281		16:45:00	37.15		17:46:00	36.81		02:46:00	36.32		21:32:00	37.03		11:45:00	36.86		08:45:00
17:47:00			17:47:00	37.05		17:47:00	266.75			17:47:00	266.75	37.5		16:46:00	251.5	37.35	37.4168		16:46:00	251.5	37.02	37.0931		16:46:00	251.5	37.69	37.5998		16:46:00	251.5	37.8	37.6269		16:46:00	37.14		17:47:00	36.82		02:47:00	36.32		21:33:00	37.03		11:46:00	36.86		08:46:00
17:48:00			17:48:00	37.05		17:48:00	267			17:48:00	267	37.49		16:47:00	251.75	37.35	37.4174		16:47:00	251.75	37.03	37.0928		16:47:00	251.75	37.68	37.5999		16:47:00	251.75	37.78	37.6256		16:47:00	37.14		17:48:00	36.86		02:48:00	36.32		21:34:00	37.04		11:47:00	36.86		08:47:00
17:49:00			17:49:00	37.05		17:49:00	267.25			17:49:00	267.25	37.49		16:48:00	252	37.35	37.4179		16:48:00	252	37.04	37.0926		16:48:00	252	37.67	37.5999		16:48:00	252	37.73	37.6244		16:48:00	37.14		17:49:00	36.86		02:49:00	36.32		21:35:00			11:48:00	36.86		08:48:00
17:50:00			17:50:00	37.06		17:50:00	267.5			17:50:00	267.5	37.53		16:49:00	252.25	37.3	37.4184		16:49:00	252.25	37.05	37.0923		16:49:00	252.25	37.67	37.6		16:49:00	252.25	37.67	37.6231		16:49:00	37.14		17:50:00	36.78		02:50:00	36.32		21:36:00			11:49:00	36.86		08:49:00
17:51:00			17:51:00	37.06		17:51:00	267.75			17:51:00	267.75	37.51		16:50:00	252.5	37.29	37.4188		16:50:00	252.5	37.05	37.092		16:50:00	252.5	37.66	37.6		16:50:00	252.5	37.48	37.6218		16:50:00	37.14		17:51:00	36.81		02:51:00	36.32		21:37:00			11:50:00	36.85		08:50:00
17:52:00			17:52:00	37.06		17:52:00	268			17:52:00	268	37.48		16:51:00	252.75	37.28	37.4193		16:51:00	252.75	37.06	37.0918		16:51:00	252.75	37.66	37.6		16:51:00	252.75	37.47	37.6205		16:51:00	37.12		17:52:00	36.85		02:52:00	36.32		21:38:00			11:51:00	36.84		08:51:00
17:53:00			17:53:00	37.05		17:53:00	268.25			17:53:00	268.25	37.48		16:52:00	253	37.25	37.4198		16:52:00	253	37.07	37.0915		16:52:00	253	37.65	37.6		16:52:00	253	37.48	37.6192		16:52:00	37.12		17:53:00	36.89		02:53:00	36.32		21:39:00			11:52:00	36.84		08:52:00
17:54:00			17:54:00	37.06		17:54:00	268.5	37.33		17:54:00	268.5	37.46		16:53:00	253.25	37.26	37.4202		16:53:00	253.25	37.07	37.0912		16:53:00	253.25	37.64	37.6		16:53:00	253.25	37.5	37.6179		16:53:00	37.11		17:54:00	36.9		02:54:00	36.32		21:40:00			11:53:00	36.83		08:53:00
17:55:00			17:55:00	37.05		17:55:00	268.75	37.33		17:55:00	268.75	37.37		16:54:00	253.5	37.31	37.4207		16:54:00	253.5	37.08	37.0909		16:54:00	253.5	37.64	37.6		16:54:00	253.5	37.49	37.6166		16:54:00	37.09		17:55:00	36.88		02:55:00	36.32		21:41:00			11:54:00	36.83		08:54:00
17:56:00			17:56:00	37.05		17:56:00	269	37.33		17:56:00	269	37.35		16:55:00	253.75	37.33	37.4211		16:55:00	253.75	37.08	37.0906		16:55:00	253.75	37.63	37.5999		16:55:00	253.75	37.5	37.6152		16:55:00	37.07		17:56:00	36.88		02:56:00	36.31		21:42:00			11:55:00	36.82		08:55:00
17:57:00			17:57:00	37.05		17:57:00	269.25	37.31		17:57:00	269.25	37.35		16:56:00	254	37.33	37.4215		16:56:00	254	37.09	37.0903		16:56:00	254	37.61	37.5999		16:56:00	254	37.52	37.6139		16:56:00			17:57:00	36.88		02:57:00	36.31		21:43:00			11:56:00	36.81		08:56:00
17:58:00			17:58:00	37.04		17:58:00	269.5	37.28		17:58:00	269.5	37.36		16:57:00	254.25	37.33	37.422		16:57:00	254.25	37.1	37.09		16:57:00	254.25	37.58	37.5999		16:57:00	254.25	37.72	37.6125		16:57:00			17:58:00	36.87		02:58:00	36.31		21:44:00			11:57:00	36.82		08:57:00
17:59:00			17:59:00	37.04		17:59:00	269.75	37.26		17:59:00	269.75	37.35		16:58:00	254.5	37.3	37.4224		16:58:00	254.5	37.11	37.0897		16:58:00	254.5	37.58	37.5998		16:58:00	254.5	37.78	37.6111		16:58:00			17:59:00	36.84		02:59:00	36.3		21:45:00			11:58:00	36.81		08:58:00
18:00:00			18:00:00	37.04		18:00:00	270	37.26		18:00:00	270	37.33		16:59:00	254.75	37.23	37.4228		16:59:00	254.75	37.12	37.0893		16:59:00	254.75	37.58	37.5997		16:59:00	254.75	37.79	37.6098		16:59:00			18:00:00	36.82		03:00:00	36.3		21:46:00			11:59:00	36.82		08:59:00
18:01:00			18:01:00	37.05		18:01:00	270.25	37.26		18:01:00	270.25	37.37		17:00:00	255	37.21	37.4231		17:00:00	255	37.11	37.089		17:00:00	255	37.56	37.5997		17:00:00	255	37.74	37.6084		17:00:00			18:01:00	36.8		03:01:00	36.3		21:47:00			12:00:00	36.82		09:00:00
18:02:00			18:02:00	37.05		18:02:00	270.5	37.22		18:02:00	270.5	37.41		17:01:00	255.25	37.2	37.4235		17:01:00	255.25	37.12	37.0887		17:01:00	255.25	37.55	37.5996		17:01:00	255.25		37.607		17:01:00			18:02:00	36.8		03:02:00	36.29		21:48:00			12:01:00			09:01:00
18:03:00			18:03:00	37.05		18:03:00	270.75			18:03:00	270.75	37.46		17:02:00	255.5	37.17	37.4239		17:02:00	255.5	37.1	37.0883		17:02:00	255.5	37.53	37.5995		17:02:00	255.5		37.6056		17:02:00			18:03:00	36.82		03:03:00	36.28		21:49:00			12:02:00	36.81		09:02:00
18:04:00			18:04:00	37.05		18:04:00	271			18:04:00	271	37.48		17:03:00	255.75	37.16	37.4242		17:03:00	255.75	37.1	37.088		17:03:00	255.75	37.48	37.5994		17:03:00	255.75		37.6042		17:03:00			18:04:00	36.83		03:04:00	36.27		21:50:00			12:03:00	36.81		09:03:00
18:05:00			18:05:00	37.05		18:05:00	271.25			18:05:00	271.25	37.51		17:04:00	256	37.15	37.4246		17:04:00	256	37.08	37.0877		17:04:00	256	37.5	37.5993		17:04:00	256		37.6027		17:04:00			18:05:00	36.84		03:05:00	36.26		21:51:00			12:04:00	36.8		09:04:00
18:06:00			18:06:00	37.05		18:06:00	271.5			18:06:00	271.5	37.55		17:05:00	256.25	37.13	37.4249		17:05:00	256.25	37.07	37.0873		17:05:00	256.25	37.51	37.5992		17:05:00	256.25		37.6013		17:05:00			18:06:00	36.84		03:06:00	36.25		21:52:00			12:05:00	36.79		09:05:00
18:07:00			18:07:00	37.05		18:07:00	271.75			18:07:00	271.75	37.61		17:06:00	256.5	37.11	37.4252		17:06:00	256.5	37.08	37.087		17:06:00	256.5	37.51	37.599		17:06:00	256.5	37.83	37.5999		17:06:00			18:07:00	36.8		03:07:00	36.24		21:53:00			12:06:00	36.75		09:06:00
18:08:00			18:08:00	37.05		18:08:00	272			18:08:00	272	37.64		17:07:00	256.75	37.13	37.4255		17:07:00	256.75	37.09	37.0866		17:07:00	256.75	37.51	37.5989		17:07:00	256.75	37.83	37.5984		17:07:00			18:08:00	36.82		03:08:00	36.24		21:54:00			12:07:00	36.74		09:07:00
18:09:00			18:09:00	37.06		18:09:00	272.25			18:09:00	272.25	37.69		17:08:00	257	37.14	37.4258		17:08:00	257	37.1	37.0862		17:08:00	257	37.51	37.5987		17:08:00	257	37.78	37.597		17:08:00			18:09:00	36.82		03:09:00	36.24		21:55:00			12:08:00	36.73		09:08:00
18:10:00			18:10:00	37.06		18:10:00	272.5			18:10:00	272.5	37.7		17:09:00	257.25	37.13	37.4261		17:09:00	257.25	37.12	37.0859		17:09:00	257.25	37.51	37.5986		17:09:00	257.25	37.69	37.5955		17:09:00			18:10:00	36.82		03:10:00	36.23		21:56:00			12:09:00	36.72		09:09:00
18:11:00			18:11:00			18:11:00	272.75			18:11:00	272.75	37.69		17:10:00	257.5	37.14	37.4264		17:10:00	257.5	37.13	37.0855		17:10:00	257.5	37.52	37.5984		17:10:00	257.5	37.63	37.594		17:10:00			18:11:00	36.82		03:11:00	36.23		21:57:00			12:10:00	36.71		09:10:00
18:12:00			18:12:00			18:12:00	273			18:12:00	273	37.71		17:11:00	257.75	37.14	37.4267		17:11:00	257.75	37.14	37.0851		17:11:00	257.75	37.52	37.5982		17:11:00	257.75	37.58	37.5925		17:11:00	36.99		18:12:00	36.83		03:12:00	36.22		21:58:00			12:11:00	36.69		09:11:00
18:13:00			18:13:00			18:13:00	273.25			18:13:00	273.25	37.74		17:12:00	258	37.14	37.4269		17:12:00	258	37.15	37.0848		17:12:00	258	37.52	37.598		17:12:00	258	37.57	37.591		17:12:00	37.02		18:13:00	36.86		03:13:00	36.21		21:59:00			12:12:00	36.68		09:12:00
18:14:00			18:14:00			18:14:00	273.5			18:14:00	273.5	37.75		17:13:00	258.25	37.15	37.4272		17:13:00	258.25	37.16	37.0844		17:13:00	258.25	37.52	37.5978		17:13:00	258.25	37.56	37.5895		17:13:00	37.05		18:14:00	36.86		03:14:00	36.21		22:00:00			12:13:00	36.67		09:13:00
18:15:00			18:15:00			18:15:00	273.75			18:15:00	273.75	37.73		17:14:00	258.5	37.16	37.4274		17:14:00	258.5	37.16	37.084		17:14:00	258.5	37.51	37.5976		17:14:00	258.5	37.56	37.588		17:14:00	37.07		18:15:00	36.86		03:15:00	36.22		22:01:00			12:14:00	36.66		09:14:00
18:16:00			18:16:00			18:16:00	274			18:16:00	274	37.69		17:15:00	258.75	37.16	37.4276		17:15:00	258.75	37.16	37.0836		17:15:00	258.75	37.51	37.5974		17:15:00	258.75	37.58	37.5865		17:15:00	37.08		18:16:00	36.87		03:16:00	36.23		22:02:00			12:15:00	36.66		09:15:00
18:17:00			18:17:00			18:17:00	274.25			18:17:00	274.25	37.73		17:16:00	259	37.16	37.4279		17:16:00	259	37.16	37.0832		17:16:00	259	37.49	37.5972		17:16:00	259	37.58	37.5849		17:16:00	37.1		18:17:00	36.87		03:17:00	36.22		22:03:00			12:16:00	36.66		09:16:00
18:18:00			18:18:00			18:18:00	274.5			18:18:00	274.5	37.78		17:17:00	259.25	37.17	37.4281		17:17:00	259.25	37.17	37.0828		17:17:00	259.25	37.48	37.597		17:17:00	259.25	37.78	37.5834		17:17:00	37.12		18:18:00	36.89		03:18:00	36.22		22:04:00			12:17:00	36.67		09:17:00
18:19:00			18:19:00			18:19:00	274.75			18:19:00	274.75	37.81		17:18:00	259.5	37.17	37.4283		17:18:00	259.5	37.17	37.0824		17:18:00	259.5	37.47	37.5967		17:18:00	259.5	37.79	37.5818		17:18:00	37.14		18:19:00	36.91		03:19:00	36.21		22:05:00			12:18:00	36.76		09:18:00
18:20:00			18:20:00			18:20:00	275			18:20:00	275	37.81		17:19:00	259.75	37.17	37.4284		17:19:00	259.75	37.17	37.082		17:19:00	259.75	37.46	37.5965		17:19:00	259.75	37.78	37.5803		17:19:00	37.16		18:20:00	36.92		03:20:00	36.2		22:06:00			12:19:00	36.82		09:19:00
18:21:00			18:21:00			18:21:00	275.25			18:21:00	275.25	37.82		17:20:00	260	37.17	37.4286		17:20:00	260	37.17	37.0815		17:20:00	260	37.45	37.5962		17:20:00	260	37.8	37.5787		17:20:00	37.18		18:21:00	36.95		03:21:00	36.19		22:07:00			12:20:00	36.85		09:20:00
18:22:00			18:22:00			18:22:00	275.5			18:22:00	275.5	37.83		17:21:00	260.25	37.18	37.4288		17:21:00	260.25	37.17	37.0811		17:21:00	260.25	37.44	37.5959		17:21:00	260.25	37.87	37.5771		17:21:00	37.21		18:22:00	36.98		03:22:00	36.19		22:08:00			12:21:00	36.88		09:21:00
18:23:00			18:23:00			18:23:00	275.75			18:23:00	275.75	37.8		17:22:00	260.5	37.19	37.4289		17:22:00	260.5	37.18	37.0807		17:22:00	260.5	37.43	37.5956		17:22:00	260.5	37.87	37.5755		17:22:00	37.23		18:23:00	37		03:23:00	36.2		22:09:00			12:22:00	36.9		09:22:00
18:24:00			18:24:00			18:24:00	276			18:24:00	276	37.79		17:23:00	260.75	37.19	37.4291		17:23:00	260.75	37.18	37.0803		17:23:00	260.75	37.42	37.5954		17:23:00	260.75	37.85	37.5739		17:23:00	37.25		18:24:00	37.02		03:24:00	36.2		22:10:00			12:23:00	36.92		09:23:00
18:25:00			18:25:00			18:25:00	276.25			18:25:00	276.25	37.8		17:24:00	261	37.19	37.4292		17:24:00	261	37.17	37.0798		17:24:00	261	37.42	37.595		17:24:00	261	37.84	37.5723		17:24:00	37.25		18:25:00	37.04		03:25:00	36.2		22:11:00			12:24:00	36.94		09:24:00
18:26:00			18:26:00			18:26:00	276.5			18:26:00	276.5	37.8		17:25:00	261.25	37.19	37.4293		17:25:00	261.25	37.15	37.0794		17:25:00	261.25	37.41	37.5947		17:25:00	261.25	37.81	37.5707		17:25:00	37.28		18:26:00	37.05		03:26:00	36.19		22:12:00			12:25:00	36.95		09:25:00
18:27:00			18:27:00			18:27:00	276.75			18:27:00	276.75	37.73		17:26:00	261.5	37.19	37.4295		17:26:00	261.5	37.14	37.0789		17:26:00	261.5	37.39	37.5944		17:26:00	261.5	37.82	37.569		17:26:00	37.29		18:27:00	37.05		03:27:00	36.18		22:13:00			12:26:00	37		09:26:00
18:28:00			18:28:00			18:28:00	277			18:28:00	277	37.69		17:27:00	261.75	37.19	37.4296		17:27:00	261.75	37.12	37.0785		17:27:00	261.75	37.36	37.5941		17:27:00	261.75	37.8	37.5674		17:27:00	37.3		18:28:00	37.07		03:28:00	36.16		22:14:00			12:27:00	37		09:27:00
18:29:00			18:29:00			18:29:00	277.25			18:29:00	277.25	37.67		17:28:00	262	37.18	37.4296		17:28:00	262	37.1	37.078		17:28:00	262	37.34	37.5937		17:28:00	262	37.82	37.5658		17:28:00	37.3		18:29:00	37.08		03:29:00	36.16		22:15:00			12:28:00	37.06		09:28:00
18:30:00			18:30:00			18:30:00	277.5			18:30:00	277.5	37.65		17:29:00	262.25	37.19	37.4297		17:29:00	262.25	37.1	37.0776		17:29:00	262.25	37.33	37.5934		17:29:00	262.25	37.83	37.5641		17:29:00	37.31		18:30:00	37.09		03:30:00	36.17		22:16:00			12:29:00	37.08		09:29:00
18:31:00			18:31:00			18:31:00	277.75			18:31:00	277.75	37.65		17:30:00	262.5	37.19	37.4298		17:30:00	262.5	37.1	37.0771		17:30:00	262.5	37.32	37.593		17:30:00	262.5	37.82	37.5624		17:30:00	37.33		18:31:00	37.1		03:31:00	36.16		22:17:00	37.07		12:30:00	37.08		09:30:00
18:32:00			18:32:00			18:32:00	278			18:32:00	278	37.63		17:31:00	262.75	37.19	37.4299		17:31:00	262.75	37.1	37.0766		17:31:00	262.75	37.32	37.5927		17:31:00	262.75	37.8	37.5608		17:31:00	37.34		18:32:00	37.12		03:32:00	36.17		22:18:00	37.05		12:31:00			09:31:00
18:33:00			18:33:00			18:33:00	278.25			18:33:00	278.25	37.63		17:32:00	263	37.18	37.4299		17:32:00	263	37.1	37.0762		17:32:00	263	37.31	37.5923		17:32:00	263	37.77	37.5591		17:32:00	37.34		18:33:00	37.12		03:33:00	36.17		22:19:00	37.03		12:32:00	37.13		09:32:00
18:34:00			18:34:00			18:34:00	278.5			18:34:00	278.5	37.58		17:33:00	263.25	37.18	37.4299		17:33:00	263.25	37.1	37.0757		17:33:00	263.25	37.3	37.5919		17:33:00	263.25	37.71	37.5574		17:33:00	37.36		18:34:00	37.14		03:34:00	36.17		22:20:00	37.02		12:33:00	37.14		09:33:00
18:35:00			18:35:00			18:35:00	278.75			18:35:00	278.75	37.56		17:34:00	263.5	37.18	37.43		17:34:00	263.5	37.1	37.0752		17:34:00	263.5	37.32	37.5915		17:34:00	263.5	37.71	37.5557		17:34:00	37.36		18:35:00	37.19		03:35:00	36.17		22:21:00	37.01		12:34:00	37.12		09:34:00
18:36:00			18:36:00			18:36:00	279			18:36:00	279	37.51		17:35:00	263.75	37.18	37.43		17:35:00	263.75	37.1	37.0747		17:35:00	263.75	37.33	37.5911		17:35:00	263.75	37.72	37.554		17:35:00	37.34		18:36:00	37.19		03:36:00	36.18		22:22:00	37.01		12:35:00	37.12		09:35:00
18:37:00	37.46		18:37:00			18:37:00	279.25			18:37:00	279.25	37.48		17:36:00	264	37.17	37.43		17:36:00	264	37.08	37.0742		17:36:00	264	37.34	37.5907		17:36:00	264	37.73	37.5523		17:36:00	37.35		18:37:00	37.17		03:37:00	36.19		22:23:00	37.01		12:36:00	37.1		09:36:00
18:38:00			18:38:00			18:38:00	279.5			18:38:00	279.5	37.48		17:37:00	264.25	37.17	37.43		17:37:00	264.25	37.08	37.0737		17:37:00	264.25	37.35	37.5903		17:37:00	264.25	37.75	37.5506		17:37:00	37.35		18:38:00	37.17		03:38:00	36.2		22:24:00	37.01		12:37:00	37.1		09:37:00
18:39:00			18:39:00			18:39:00	279.75			18:39:00	279.75	37.46		17:38:00	264.5	37.17	37.43		17:38:00	264.5	37.08	37.0732		17:38:00	264.5	37.37	37.5898		17:38:00	264.5	37.76	37.5488		17:38:00	37.34		18:39:00	37.26		03:39:00	36.19		22:25:00	37		12:38:00	37.07		09:38:00
18:40:00			18:40:00			18:40:00	280	37.21		18:40:00	280	37.45		17:39:00	264.75	37.16	37.43		17:39:00	264.75	37.07	37.0727		17:39:00	264.75	37.37	37.5894		17:39:00	264.75	37.75	37.5471		17:39:00	37.33		18:40:00	37.29		03:40:00	36.2		22:26:00	37		12:39:00	37.08		09:39:00
18:41:00			18:41:00			18:41:00	280.25	37.24		18:41:00	280.25	37.49		17:40:00	265	37.15	37.4299		17:40:00	265	37.05	37.0722		17:40:00	265	37.38	37.5889		17:40:00	265	37.77	37.5453		17:40:00	37.32		18:41:00	37.29		03:41:00	36.2		22:27:00	37		12:40:00	37.07		09:40:00
18:42:00			18:42:00			18:42:00	280.5	37.27		18:42:00	280.5	37.52		17:41:00	265.25	37.15	37.4299		17:41:00	265.25	37.05	37.0717		17:41:00	265.25	37.37	37.5885		17:41:00	265.25	37.75	37.5436		17:41:00	37.31		18:42:00	37.28		03:42:00	36.21		22:28:00	37		12:41:00	37.05		09:41:00
18:43:00			18:43:00			18:43:00	280.75	37.29		18:43:00	280.75	37.52		17:42:00	265.5	37.15	37.4298		17:42:00	265.5	37.02	37.0712		17:42:00	265.5	37.38	37.588		17:42:00	265.5	37.75	37.5418		17:42:00	37.3		18:43:00	37.26		03:43:00	36.21		22:29:00	37		12:42:00	37.04		09:42:00
18:44:00			18:44:00			18:44:00	281	37.32		18:44:00	281	37.54		17:43:00	265.75	37.17	37.4298		17:43:00	265.75	37	37.0707		17:43:00	265.75	37.38	37.5875		17:43:00	265.75	37.74	37.54		17:43:00	37.29		18:44:00	37.23		03:44:00	36.21		22:30:00	36.99		12:43:00	37.03		09:43:00
18:45:00			18:45:00			18:45:00	281.25	37.33		18:45:00	281.25	37.53		17:44:00	266	37.17	37.4297		17:44:00	266	36.99	37.0702		17:44:00	266	37.39	37.587		17:44:00	266	37.73	37.5382		17:44:00	37.26		18:45:00	37.22		03:45:00	36.21		22:31:00	36.98		12:44:00	37.05		09:44:00
18:46:00			18:46:00			18:46:00	281.5	37.35		18:46:00	281.5	37.52		17:45:00	266.25	37.16	37.4296		17:45:00	266.25	36.97	37.0696		17:45:00	266.25	37.39	37.5865		17:45:00	266.25	37.73	37.5364		17:45:00	37.24		18:46:00	37.22		03:46:00	36.22		22:32:00	36.97		12:45:00	37		09:45:00
18:47:00	37.54		18:47:00			18:47:00	281.75	37.37		18:47:00	281.75	37.5		17:46:00	266.5	37.16	37.4295		17:46:00	266.5	36.96	37.0691		17:46:00	266.5	37.4	37.586		17:46:00	266.5	37.41	37.5346		17:46:00	37.21		18:47:00	37.24		03:47:00	36.22		22:33:00	36.95		12:46:00	36.88		09:46:00
18:48:00	37.54		18:48:00			18:48:00	282	37.36		18:48:00	282	37.5		17:47:00	266.75	37.18	37.4294		17:47:00	266.75	36.94	37.0686		17:47:00	266.75	37.4	37.5855		17:47:00	266.75	37.43	37.5328		17:47:00	37.18		18:48:00	37.23		03:48:00	36.23		22:34:00	36.94		12:47:00	36.86		09:47:00
18:49:00	37.53		18:49:00			18:49:00	282.25	37.36		18:49:00	282.25	37.53		17:48:00	267	37.17	37.4293		17:48:00	267	36.97	37.068		17:48:00	267	37.4	37.585		17:48:00	267	37.48	37.531		17:48:00	37.17		18:49:00	37.23		03:49:00	36.23		22:35:00	36.94		12:48:00	36.84		09:48:00
18:50:00	37.49		18:50:00			18:50:00	282.5	37.39		18:50:00	282.5	37.56		17:49:00	267.25	37.17	37.4291		17:49:00	267.25	36.98	37.0675		17:49:00	267.25	37.4	37.5845		17:49:00	267.25	37.5	37.5292		17:49:00	37.16		18:50:00	37.23		03:50:00	36.24		22:36:00	36.93		12:49:00	36.86		09:49:00
18:51:00	37.44		18:51:00			18:51:00	282.75	37.51		18:51:00	282.75	37.58		17:50:00	267.5	37.17	37.429		17:50:00	267.5	36.97	37.0669		17:50:00	267.5	37.4	37.5839		17:50:00	267.5	37.54	37.5274		17:50:00	37.15		18:51:00	37.23		03:51:00	36.25		22:37:00	36.93		12:50:00	36.87		09:50:00
18:52:00	37.44		18:52:00			18:52:00	283	37.61		18:52:00	283	37.59		17:51:00	267.75	37.19	37.4289		17:51:00	267.75	36.98	37.0664		17:51:00	267.75	37.38	37.5834		17:51:00	267.75	37.55	37.5255		17:51:00	37.15		18:52:00	37.23		03:52:00	36.25		22:38:00	36.93		12:51:00	36.85		09:51:00
18:53:00	37.43		18:53:00			18:53:00	283.25	37.64		18:53:00	283.25	37.59		17:52:00	268	37.19	37.4287		17:52:00	268	36.97	37.0658		17:52:00	268	37.37	37.5828		17:52:00	268	37.57	37.5237		17:52:00	37.16		18:53:00	37.21		03:53:00	36.26		22:39:00	36.92		12:52:00	36.86		09:52:00
18:54:00	37.43		18:54:00			18:54:00	283.5	37.66		18:54:00	283.5	37.59		17:53:00	268.25	37.2	37.4285		17:53:00	268.25	36.93	37.0652		17:53:00	268.25	37.36	37.5822		17:53:00	268.25	37.62	37.5218		17:53:00	37.18		18:54:00	37.21		03:54:00	36.26		22:40:00	36.92		12:53:00	36.85		09:53:00
18:55:00	37.43		18:55:00			18:55:00	283.75	37.66		18:55:00	283.75	37.62		17:54:00	268.5	37.21	37.4283		17:54:00	268.5	36.92	37.0647		17:54:00	268.5	37.36	37.5817		17:54:00	268.5	37.64	37.5199		17:54:00	37.19		18:55:00	37.2		03:55:00	36.27		22:41:00	36.93		12:54:00	36.86		09:54:00
18:56:00	37.42		18:56:00			18:56:00	284	37.65		18:56:00	284	37.64		17:55:00	268.75	37.23	37.4282		17:55:00	268.75	36.91	37.0641		17:55:00	268.75	37.37	37.5811		17:55:00	268.75	37.66	37.5181		17:55:00	37.19		18:56:00	37.21		03:56:00	36.27		22:42:00	36.92		12:55:00	36.86		09:55:00
18:57:00	37.42		18:57:00			18:57:00	284.25	37.64		18:57:00	284.25	37.65		17:56:00	269	37.23	37.428		17:56:00	269	36.89	37.0635		17:56:00	269	37.36	37.5805		17:56:00	269	37.66	37.5162		17:56:00	37.19		18:57:00	37.22		03:57:00	36.28		22:43:00	36.94		12:56:00	36.87		09:56:00
18:58:00	37.43		18:58:00			18:58:00	284.5	37.61		18:58:00	284.5	37.66		17:57:00	269.25	37.23	37.4277		17:57:00	269.25	36.89	37.0629		17:57:00	269.25	37.36	37.5799		17:57:00	269.25	37.65	37.5143		17:57:00	37.12		18:58:00	37.22		03:58:00	36.28		22:44:00	36.93		12:57:00	36.87		09:57:00
18:59:00	37.42		18:59:00			18:59:00	284.75	37.58		18:59:00	284.75	37.67		17:58:00	269.5	37.22	37.4275		17:58:00	269.5	36.89	37.0623		17:58:00	269.5	37.38	37.5792		17:58:00	269.5	37.64	37.5124		17:58:00	37.08		18:59:00	37.21		03:59:00	36.29		22:45:00	36.94		12:58:00	36.86		09:58:00
19:00:00	37.43		19:00:00			19:00:00	285	37.57		19:00:00	285	37.69		17:59:00	269.75	37.22	37.4273		17:59:00	269.75	36.87	37.0618		17:59:00	269.75	37.41	37.5786		17:59:00	269.75	37.64	37.5105		17:59:00	36.94		19:00:00	37.22		04:00:00	36.29		22:46:00	36.94		12:59:00	36.85		09:59:00
19:01:00	37.42		19:01:00			19:01:00	285.25	37.54		19:01:00	285.25	37.72		18:00:00	270	37.22	37.427		18:00:00	270	36.85	37.0612		18:00:00	270	37.43	37.578		18:00:00	270	37.64	37.5086		18:00:00			19:01:00	37.21		04:01:00	36.28		22:47:00	36.94		13:00:00	36.85		10:00:00
19:02:00	37.45		19:02:00			19:02:00	285.5	37.53		19:02:00	285.5	37.74		18:01:00	270.25	37.23	37.4268		18:01:00	270.25	36.85	37.0606		18:01:00	270.25	37.44	37.5773		18:01:00	270.25	37.6	37.5067		18:01:00			19:02:00	37.19		04:02:00	36.28		22:48:00	36.95		13:01:00	36.85		10:01:00
19:03:00	37.44		19:03:00			19:03:00	285.75	37.51		19:03:00	285.75	37.75		18:02:00	270.5	37.23	37.4265		18:02:00	270.5	36.84	37.06		18:02:00	270.5	37.44	37.5767		18:02:00	270.5	37.53	37.5047		18:02:00			19:03:00	37.19		04:03:00	36.28		22:49:00	36.94		13:02:00	36.86		10:02:00
19:04:00	37.42		19:04:00			19:04:00	286	37.49		19:04:00	286	37.77		18:03:00	270.75	37.23	37.4263		18:03:00	270.75	36.83	37.0594		18:03:00	270.75	37.44	37.576		18:03:00	270.75	37.55	37.5028		18:03:00			19:04:00	37.19		04:04:00	36.28		22:50:00	36.94		13:03:00	36.87		10:03:00
19:05:00	37.39		19:05:00			19:05:00	286.25	37.48		19:05:00	286.25	37.79		18:04:00	271	37.23	37.426		18:04:00	271	36.79	37.0587		18:04:00	271	37.43	37.5753		18:04:00	271	37.56	37.5009		18:04:00			19:05:00	37.12		04:05:00	36.28		22:51:00	36.94		13:04:00	36.88		10:04:00
19:06:00	37.37		19:06:00			19:06:00	286.5	37.46		19:06:00	286.5	37.81		18:05:00	271.25	37.23	37.4257		18:05:00	271.25	36.73	37.0581		18:05:00	271.25	37.41	37.5747		18:05:00	271.25	37.55	37.4989		18:05:00			19:06:00	37.17		04:06:00	36.28		22:52:00	36.93		13:05:00	36.9		10:05:00
19:07:00	37.36		19:07:00			19:07:00	286.75	37.45		19:07:00	286.75	37.82		18:06:00	271.5	37.24	37.4254		18:06:00	271.5	36.66	37.0575		18:06:00	271.5	37.41	37.574		18:06:00	271.5	37.52	37.4969		18:06:00			19:07:00	37.19		04:07:00	36.28		22:53:00	36.93		13:06:00	36.91		10:06:00
19:08:00	37.33		19:08:00			19:08:00	287	37.44		19:08:00	287	37.83		18:07:00	271.75	37.24	37.4251		18:07:00	271.75	36.64	37.0569		18:07:00	271.75	37.42	37.5733		18:07:00	271.75	37.51	37.495		18:07:00			19:08:00	37.21		04:08:00	36.28		22:54:00	36.92		13:07:00	36.91		10:07:00
19:09:00	37.3		19:09:00			19:09:00	287.25	37.44		19:09:00	287.25	37.82		18:08:00	272	37.23	37.4247		18:08:00	272	36.72	37.0563		18:08:00	272	37.45	37.5726		18:08:00	272	37.52	37.493		18:08:00			19:09:00	37.19		04:09:00	36.27		22:55:00	36.92		13:08:00	36.87		10:08:00
19:10:00	37.27		19:10:00			19:10:00	287.5	37.46		19:10:00	287.5	37.82		18:09:00	272.25	37.23	37.4244		18:09:00	272.25	36.77	37.0556		18:09:00	272.25	37.45	37.5718		18:09:00	272.25	37.52	37.491		18:09:00			19:10:00	37.18		04:10:00	36.28		22:56:00	36.9		13:09:00	36.87		10:09:00
19:11:00	37.26		19:11:00			19:11:00	287.75	37.49		19:11:00	287.75	37.81		18:10:00	272.5	37.24	37.424		18:10:00	272.5	36.82	37.055		18:10:00	272.5	37.45	37.5711		18:10:00	272.5	37.51	37.489		18:10:00			19:11:00	37.17		04:11:00	36.28		22:57:00	36.9		13:10:00	36.89		10:10:00
19:12:00	37.24		19:12:00			19:12:00	288	37.51		19:12:00	288	37.78		18:11:00	272.75	37.24	37.4237		18:11:00	272.75	36.83	37.0543		18:11:00	272.75	37.45	37.5704		18:11:00	272.75	37.52	37.487		18:11:00			19:12:00	37.17		04:12:00	36.28		22:58:00	36.9		13:11:00	36.89		10:11:00
19:13:00	37.23		19:13:00			19:13:00	288.25	37.51		19:13:00	288.25	37.7		18:12:00	273	37.24	37.4233		18:12:00	273	36.84	37.0537		18:12:00	273	37.49	37.5696		18:12:00	273	37.55	37.485		18:12:00			19:13:00	37.16		04:13:00	36.28		22:59:00	36.89		13:12:00	36.91		10:12:00
19:14:00	37.23		19:14:00			19:14:00	288.5	37.5		19:14:00	288.5	37.58		18:13:00	273.25	37.24	37.4229		18:13:00	273.25	36.85	37.0531		18:13:00	273.25	37.5	37.5689		18:13:00	273.25	37.56	37.483		18:13:00			19:14:00	37.17		04:14:00	36.28		23:00:00	36.88		13:13:00	36.93		10:13:00
19:15:00	37.24		19:15:00			19:15:00	288.75	37.51		19:15:00	288.75	37.57		18:14:00	273.5	37.25	37.4226		18:14:00	273.5	36.85	37.0524		18:14:00	273.5	37.51	37.5681		18:14:00	273.5	37.55	37.481		18:14:00			19:15:00	37.17		04:15:00	36.28		23:01:00	36.9		13:14:00	36.96		10:14:00
19:16:00	37.26		19:16:00			19:16:00	289	37.53		19:16:00	289	37.43		18:15:00	273.75	37.25	37.4222		18:15:00	273.75	36.86	37.0517		18:15:00	273.75	37.51	37.5674		18:15:00	273.75	37.53	37.479		18:15:00			19:16:00	37.14		04:16:00	36.28		23:02:00	36.9		13:15:00	36.98		10:15:00
19:17:00	37.31		19:17:00			19:17:00	289.25	37.54		19:17:00	289.25	37.48		18:16:00	274	37.25	37.4217		18:16:00	274	36.88	37.0511		18:16:00	274	37.51	37.5666		18:16:00	274	37.52	37.4769		18:16:00			19:17:00	37.11		04:17:00	36.29		23:03:00	36.88		13:16:00	36.99		10:16:00
19:18:00	37.31		19:18:00			19:18:00	289.5	37.53		19:18:00	289.5	37.51		18:17:00	274.25	37.25	37.4213		18:17:00	274.25	36.88	37.0504		18:17:00	274.25	37.52	37.5658		18:17:00	274.25	37.51	37.4749		18:17:00	36.9		19:18:00	37.11		04:18:00	36.29		23:04:00	36.88		13:17:00	37.01		10:17:00
19:19:00	37.29		19:19:00			19:19:00	289.75	37.53		19:19:00	289.75	37.61		18:18:00	274.5	37.25	37.4209		18:18:00	274.5	36.89	37.0498		18:18:00	274.5	37.51	37.565		18:18:00	274.5	37.51	37.4729		18:18:00	36.94		19:19:00	37.1		04:19:00	36.3		23:05:00	36.87		13:18:00	37.04		10:18:00
19:20:00	37.28		19:20:00			19:20:00	290	37.54		19:20:00	290	37.69		18:19:00	274.75	37.25	37.4205		18:19:00	274.75	36.91	37.0491		18:19:00	274.75	37.51	37.5642		18:19:00	274.75	37.54	37.4708		18:19:00	36.98		19:20:00	37.09		04:20:00	36.3		23:06:00	36.88		13:19:00	37.05		10:19:00
19:21:00	37.33		19:21:00			19:21:00	290.25	37.54		19:21:00	290.25	37.75		18:20:00	275	37.24	37.42		18:20:00	275	36.92	37.0484		18:20:00	275	37.51	37.5634		18:20:00	275	37.54	37.4687		18:20:00	37.02		19:21:00	37.08		04:21:00	36.3		23:07:00	36.86		13:20:00	37.05		10:20:00
19:22:00	37.38		19:22:00			19:22:00	290.5	37.53		19:22:00	290.5	37.75		18:21:00	275.25	37.24	37.4195		18:21:00	275.25	36.94	37.0477		18:21:00	275.25	37.51	37.5625		18:21:00	275.25	37.55	37.4667		18:21:00	37.04		19:22:00	37.04		04:22:00	36.3		23:08:00	36.87		13:21:00	37.05		10:21:00
19:23:00	37.37		19:23:00			19:23:00	290.75	37.52		19:23:00	290.75	37.73		18:22:00	275.5	37.23	37.4191		18:22:00	275.5	36.96	37.047		18:22:00	275.5	37.51	37.5617		18:22:00	275.5	37.54	37.4646		18:22:00	37.05		19:23:00	36.96		04:23:00	36.3		23:09:00	36.89		13:22:00	37.06		10:22:00
19:24:00	37.3		19:24:00			19:24:00	291	37.5		19:24:00	291	37.62		18:23:00	275.75	37.23	37.4186		18:23:00	275.75	36.98	37.0464		18:23:00	275.75	37.51	37.5609		18:23:00	275.75	37.54	37.4625		18:23:00	37.04		19:24:00	36.89		04:24:00	36.3		23:10:00	36.87		13:23:00	37.08		10:23:00
19:25:00	37.23		19:25:00			19:25:00	291.25	37.46		19:25:00	291.25	37.57		18:24:00	276	37.23	37.4181		18:24:00	276	36.99	37.0457		18:24:00	276	37.51	37.56		18:24:00	276	37.54	37.4604		18:24:00	37.04		19:25:00	36.91		04:25:00	36.3		23:11:00	36.87		13:24:00	37.11		10:24:00
19:26:00	37.24		19:26:00			19:26:00	291.5	37.43		19:26:00	291.5	37.57		18:25:00	276.25	37.23	37.4176		18:25:00	276.25	37	37.045		18:25:00	276.25	37.5	37.5592		18:25:00	276.25	37.53	37.4583		18:25:00	37.05		19:26:00	36.91		04:26:00	36.31		23:12:00	36.86		13:25:00	37.13		10:25:00
19:27:00	37.25		19:27:00			19:27:00	291.75	37.4		19:27:00	291.75	37.55		18:26:00	276.5	37.23	37.4171		18:26:00	276.5	37.01	37.0443		18:26:00	276.5	37.5	37.5583		18:26:00	276.5	37.54	37.4562		18:26:00	37.05		19:27:00	36.92		04:27:00	36.32		23:13:00	36.86		13:26:00	37.15		10:26:00
19:28:00	37.24		19:28:00			19:28:00	292	37.35		19:28:00	292	37.53		18:27:00	276.75	37.22	37.4166		18:27:00	276.75	37.01	37.0436		18:27:00	276.75	37.5	37.5574		18:27:00	276.75	37.54	37.4541		18:27:00	37.07		19:28:00	37.01		04:28:00	36.34		23:14:00	36.85		13:27:00	37.15		10:27:00
19:29:00	37.22		19:29:00			19:29:00	292.25	37.36		19:29:00	292.25	37.56		18:28:00	277	37.22	37.416		18:28:00	277	37	37.0429		18:28:00	277	37.5	37.5565		18:28:00	277	37.54	37.452		18:28:00	37.06		19:29:00	37.03		04:29:00	36.35		23:15:00	36.85		13:28:00	37.18		10:28:00
19:30:00	37.32		19:30:00			19:30:00	292.5	37.36		19:30:00	292.5	37.59		18:29:00	277.25	37.23	37.4155		18:29:00	277.25	36.98	37.0421		18:29:00	277.25	37.48	37.5556		18:29:00	277.25	37.54	37.4499		18:29:00	37.09		19:30:00	37.03		04:30:00	36.36		23:16:00	36.83		13:29:00	37.19		10:29:00
19:31:00	37.35		19:31:00			19:31:00	292.75	37.35		19:31:00	292.75	37.58		18:30:00	277.5	37.23	37.4149		18:30:00	277.5	36.95	37.0414		18:30:00	277.5	37.48	37.5547		18:30:00	277.5	37.54	37.4477		18:30:00	37.09		19:31:00	37.01		04:31:00	36.37		23:17:00	36.83		13:30:00	37.19		10:30:00
19:32:00	37.37		19:32:00			19:32:00	293	37.35		19:32:00	293	37.55		18:31:00	277.75	37.23	37.4144		18:31:00	277.75	36.93	37.0407		18:31:00	277.75	37.47	37.5538		18:31:00	277.75	37.53	37.4456		18:31:00	37.08		19:32:00	37		04:32:00	36.37		23:18:00	36.83		13:31:00	37.15		10:31:00
19:33:00	37.37		19:33:00			19:33:00	293.25	37.35		19:33:00	293.25	37.54		18:32:00	278	37.23	37.4138		18:32:00	278	36.95	37.04		18:32:00	278	37.48	37.5529		18:32:00	278	37.53	37.4435		18:32:00	37.08		19:33:00	37.01		04:33:00	36.38		23:19:00	36.84		13:32:00	37.14		10:32:00
19:34:00	37.37		19:34:00			19:34:00	293.5	37.33		19:34:00	293.5	37.52		18:33:00	278.25	37.23	37.4132		18:33:00	278.25	36.98	37.0393		18:33:00	278.25	37.49	37.552		18:33:00	278.25	37.53	37.4413		18:33:00	37.1		19:34:00	37.01		04:34:00	36.39		23:20:00	36.83		13:33:00	37.1		10:33:00
19:35:00	37.35		19:35:00			19:35:00	293.75	37.32		19:35:00	293.75	37.5		18:34:00	278.5	37.23	37.4126		18:34:00	278.5	37	37.0385		18:34:00	278.5	37.5	37.551		18:34:00	278.5	37.53	37.4392		18:34:00	37.13		19:35:00	37.01		04:35:00	36.39		23:21:00	36.82		13:34:00	37.03		10:34:00
19:36:00	37.34		19:36:00			19:36:00	294	37.32		19:36:00	294	37.48		18:35:00	278.75	37.23	37.412		18:35:00	278.75	37.02	37.0378		18:35:00	278.75	37.51	37.5501		18:35:00	278.75	37.54	37.437		18:35:00	37.19		19:36:00	37		04:36:00	36.4		23:22:00	36.82		13:35:00	37.01		10:35:00
19:37:00	37.36		19:37:00			19:37:00	294.25	37.32		19:37:00	294.25	37.47		18:36:00	279	37.23	37.4114		18:36:00	279	37.04	37.0371		18:36:00	279	37.51	37.5491		18:36:00	279	37.54	37.4348		18:36:00	37.21		19:37:00	37		04:37:00	36.4		23:23:00	36.8		13:36:00	36.99		10:36:00
19:38:00	37.41		19:38:00			19:38:00	294.5	37.32		19:38:00	294.5	37.48		18:37:00	279.25	37.23	37.4108		18:37:00	279.25	37.05	37.0363		18:37:00	279.25	37.51	37.5482		18:37:00	279.25	37.54	37.4326		18:37:00	37.21		19:38:00	37.01		04:38:00	36.41		23:24:00	36.79		13:37:00	36.99		10:37:00
19:39:00	37.44		19:39:00			19:39:00	294.75	37.33		19:39:00	294.75	37.46		18:38:00	279.5	37.23	37.4102		18:38:00	279.5	37.07	37.0356		18:38:00	279.5	37.51	37.5472		18:38:00	279.5	37.54	37.4305		18:38:00	37.22		19:39:00	37.03		04:39:00	36.41		23:25:00	36.78		13:38:00	37.01		10:38:00
19:40:00	37.46		19:40:00			19:40:00	295	37.35		19:40:00	295	37.42		18:39:00	279.75	37.23	37.4095		18:39:00	279.75	37.07	37.0348		18:39:00	279.75	37.5	37.5462		18:39:00	279.75	37.49	37.4283		18:39:00	37.24		19:40:00	37.05		04:40:00	36.42		23:26:00	36.79		13:39:00	37.02		10:39:00
19:41:00	37.48		19:41:00			19:41:00	295.25	37.37		19:41:00	295.25	37.39		18:40:00	280	37.23	37.4089		18:40:00	280	37.08	37.0341		18:40:00	280	37.49	37.5452		18:40:00	280	37.46	37.4261		18:40:00	37.25		19:41:00	37.06		04:41:00	36.42		23:27:00	36.78		13:40:00	37.04		10:40:00
19:42:00	37.5		19:42:00			19:42:00	295.5	37.41		19:42:00	295.5	37.37		18:41:00	280.25	37.23	37.4082		18:41:00	280.25	37.08	37.0333		18:41:00	280.25	37.48	37.5442		18:41:00	280.25	37.43	37.4239		18:41:00	37.26		19:42:00	37.08		04:42:00	36.42		23:28:00	36.77		13:41:00	37.03		10:41:00
19:43:00	37.5		19:43:00			19:43:00	295.75	37.43		19:43:00	295.75	37.34		18:42:00	280.5	37.23	37.4075		18:42:00	280.5	37.1	37.0325		18:42:00	280.5	37.48	37.5432		18:42:00	280.5	37.41	37.4217		18:42:00	37.27		19:43:00	37.08		04:43:00	36.42		23:29:00	36.78		13:42:00	36.97		10:42:00
19:44:00	37.49		19:44:00			19:44:00	296	37.43		19:44:00	296	37.33		18:43:00	280.75	37.23	37.4068		18:43:00	280.75	37.1	37.0318		18:43:00	280.75	37.48	37.5422		18:43:00	280.75	37.42	37.4195		18:43:00	37.28		19:44:00	37.09		04:44:00	36.42		23:30:00	36.76		13:43:00	36.98		10:43:00
19:45:00	37.48		19:45:00			19:45:00	296.25	37.44		19:45:00	296.25	37.32		18:44:00	281	37.23	37.4061		18:44:00	281	37.1	37.031		18:44:00	281	37.49	37.5412		18:44:00	281	37.45	37.4172		18:44:00	37.26		19:45:00	37.1		04:45:00	36.43		23:31:00	36.76		13:44:00	36.96		10:44:00
19:46:00	37.46		19:46:00			19:46:00	296.5	37.45		19:46:00	296.5	37.3		18:45:00	281.25	37.23	37.4054		18:45:00	281.25	37.08	37.0302		18:45:00	281.25	37.51	37.5402		18:45:00	281.25	37.44	37.415		18:45:00	37.26		19:46:00	37.11		04:46:00	36.43		23:32:00	36.77		13:45:00	36.96		10:45:00
19:47:00	37.44		19:47:00			19:47:00	296.75	37.45		19:47:00	296.75	37.28		18:46:00	281.5	37.23	37.4047		18:46:00	281.5	37.05	37.0295		18:46:00	281.5	37.52	37.5391		18:46:00	281.5	37.43	37.4128		18:46:00	37.26		19:47:00	37.1		04:47:00	36.44		23:33:00	36.76		13:46:00	36.94		10:46:00
19:48:00	37.43		19:48:00			19:48:00	297	37.46		19:48:00	297	37.25		18:47:00	281.75	37.24	37.404		18:47:00	281.75	37.03	37.0287		18:47:00	281.75	37.53	37.5381		18:47:00	281.75	37.44	37.4105		18:47:00	37.27		19:48:00	37.1		04:48:00	36.45		23:34:00	36.76		13:47:00	36.93		10:47:00
19:49:00	37.42		19:49:00			19:49:00	297.25	37.46		19:49:00	297.25	37.25		18:48:00	282	37.24	37.4033		18:48:00	282	37.01	37.0279		18:48:00	282	37.53	37.537		18:48:00	282	37.45	37.4083		18:48:00	37.26		19:49:00	37.11		04:49:00	36.45		23:35:00	36.76		13:48:00	37.03		10:48:00
19:50:00	37.41		19:50:00			19:50:00	297.5	37.46		19:50:00	297.5	37.24		18:49:00	282.25	37.24	37.4025		18:49:00	282.25	37.01	37.0271		18:49:00	282.25	37.54	37.5359		18:49:00	282.25	37.46	37.4061		18:49:00	37.25		19:50:00	37.12		04:50:00	36.46		23:36:00	36.76		13:49:00	37.09		10:49:00
19:51:00	37.39		19:51:00			19:51:00	297.75	37.44		19:51:00	297.75	37.23		18:50:00	282.5	37.21	37.4018		18:50:00	282.5	37	37.0263		18:50:00	282.5	37.54	37.5349		18:50:00	282.5	37.46	37.4038		18:50:00	37.26		19:51:00	37.13		04:51:00	36.46		23:37:00	36.78		13:50:00	37.13		10:50:00
19:52:00	37.38		19:52:00			19:52:00	298	37.44		19:52:00	298	37.23		18:51:00	282.75	37.19	37.401		18:51:00	282.75	37.01	37.0255		18:51:00	282.75	37.54	37.5338		18:51:00	282.75	37.46	37.4015		18:51:00	37.26		19:52:00	37.12		04:52:00	36.46		23:38:00	36.78		13:51:00	37.13		10:51:00
19:53:00	37.38		19:53:00			19:53:00	298.25	37.41		19:53:00	298.25	37.17		18:52:00	283	37.18	37.4002		18:52:00	283	37.02	37.0247		18:52:00	283	37.53	37.5327		18:52:00	283	37.44	37.3993		18:52:00	37.25		19:53:00	37.1		04:53:00	36.46		23:39:00	36.77		13:52:00	37.12		10:52:00
19:54:00	37.39		19:54:00			19:54:00	298.5	37.39		19:54:00	298.5	37.15		18:53:00	283.25	37.18	37.3994		18:53:00	283.25	37.04	37.0239		18:53:00	283.25	37.53	37.5316		18:53:00	283.25	37.44	37.397		18:53:00	37.24		19:54:00	37.1		04:54:00	36.47		23:40:00	36.77		13:53:00	37.1		10:53:00
19:55:00	37.4		19:55:00			19:55:00	298.75	37.38		19:55:00	298.75	37.08		18:54:00	283.5	37.21	37.3986		18:54:00	283.5	37.02	37.0231		18:54:00	283.5	37.52	37.5305		18:54:00	283.5	37.45	37.3947		18:54:00	37.24		19:55:00	37.14		04:55:00	36.47		23:41:00	36.77		13:54:00	37.08		10:54:00
19:56:00	37.41		19:56:00			19:56:00	299	37.4		19:56:00	299	37.07		18:55:00	283.75	37.23	37.3978		18:55:00	283.75	36.98	37.0223		18:55:00	283.75	37.53	37.5294		18:55:00	283.75	37.46	37.3924		18:55:00	37.23		19:56:00	37.16		04:56:00	36.48		23:42:00	36.78		13:55:00	37.08		10:55:00
19:57:00	37.42		19:57:00			19:57:00	299.25	37.41		19:57:00	299.25	37.05		18:56:00	284	37.2	37.397		18:56:00	284	36.91	37.0215		18:56:00	284	37.53	37.5283		18:56:00	284	37.46	37.3902		18:56:00	37.23		19:57:00	37.16		04:57:00	36.48		23:43:00	36.75		13:56:00	37.05		10:56:00
19:58:00	37.42		19:58:00			19:58:00	299.5	37.41		19:58:00	299.5	37.05		18:57:00	284.25	37.2	37.3962		18:57:00	284.25	36.81	37.0207		18:57:00	284.25	37.53	37.5271		18:57:00	284.25	37.46	37.3879		18:57:00	37.22		19:58:00	37.16		04:58:00	36.49		23:44:00	36.76		13:57:00	37.01		10:57:00
19:59:00	37.41		19:59:00			19:59:00	299.75	37.42		19:59:00	299.75	37.03		18:58:00	284.5	37.18	37.3954		18:58:00	284.5	36.82	37.0199		18:58:00	284.5	37.53	37.526		18:58:00	284.5	37.46	37.3856		18:58:00	37.21		19:59:00	37.14		04:59:00	36.49		23:45:00	36.76		13:58:00	36.99		10:58:00
20:00:00	37.4		20:00:00			20:00:00	300	37.42		20:00:00	300	37.02		18:59:00	284.75	37.19	37.3945		18:59:00	284.75	36.84	37.0191		18:59:00	284.75	37.53	37.5249		18:59:00	284.75	37.46	37.3833		18:59:00	37.2		20:00:00	37.16		05:00:00	36.49		23:46:00	36.77		13:59:00	36.95		10:59:00
20:01:00	37.38		20:01:00			20:01:00	300.25	37.44		20:01:00	300.25	37.12		19:00:00	285	37.21	37.3937		19:00:00	285	36.87	37.0182		19:00:00	285	37.52	37.5237		19:00:00	285	37.46	37.3809		19:00:00	37.19		20:01:00	37.16		05:01:00	36.49		23:47:00	36.76		14:00:00	36.96		11:00:00
20:02:00	37.33		20:02:00	37		20:02:00	300.5	37.45		20:02:00	300.5	37.15		19:01:00	285.25	37.21	37.3928		19:01:00	285.25	36.94	37.0174		19:01:00	285.25	37.52	37.5225		19:01:00	285.25	37.46	37.3786		19:01:00	37.19		20:02:00	37.15		05:02:00	36.5		23:48:00	36.76		14:01:00	36.98		11:01:00
20:03:00	37.32		20:03:00	37.03		20:03:00	300.75	37.48		20:03:00	300.75	37.18		19:02:00	285.5	37.23	37.3919		19:02:00	285.5	36.94	37.0166		19:02:00	285.5	37.52	37.5214		19:02:00	285.5	37.48	37.3763		19:02:00	37.19		20:03:00	37.14		05:03:00	36.5		23:49:00	36.75		14:02:00	36.99		11:02:00
20:04:00	37.29		20:04:00	37.05		20:04:00	301	37.48		20:04:00	301	37.2		19:03:00	285.75	37.23	37.3911		19:03:00	285.75	36.94	37.0158		19:03:00	285.75	37.52	37.5202		19:03:00	285.75	37.49	37.374		19:03:00	37.19		20:04:00	37.14		05:04:00	36.49		23:50:00	36.75		14:03:00	36.98		11:03:00
20:05:00	37.28		20:05:00	37.07		20:05:00	301.25	37.46		20:05:00	301.25	37.23		19:04:00	286	37.24	37.3902		19:04:00	286	36.94	37.0149		19:04:00	286	37.53	37.519		19:04:00	286	37.5	37.3716		19:04:00	37.19		20:05:00	37.15		05:05:00	36.49		23:51:00	36.75		14:04:00	36.97		11:04:00
20:06:00	37.33		20:06:00	37.08		20:06:00	301.5	37.46		20:06:00	301.5	37.23		19:05:00	286.25	37.24	37.3893		19:05:00	286.25	36.93	37.0141		19:05:00	286.25	37.53	37.5178		19:05:00	286.25	37.51	37.3693		19:05:00	37.19		20:06:00	37.15		05:06:00	36.49		23:52:00	36.75		14:05:00	36.96		11:05:00
20:07:00	37.34		20:07:00	37.09		20:07:00	301.75	37.44		20:07:00	301.75	37.21		19:06:00	286.5	37.24	37.3884		19:06:00	286.5	36.94	37.0132		19:06:00	286.5	37.53	37.5166		19:06:00	286.5	37.51	37.367		19:06:00	37.19		20:07:00	37.15		05:07:00	36.48		23:53:00	36.75		14:06:00	36.95		11:06:00
20:08:00	37.35		20:08:00	37.08		20:08:00	302	37.42		20:08:00	302	37.2		19:07:00	286.75	37.25	37.3874		19:07:00	286.75	36.96	37.0124		19:07:00	286.75	37.54	37.5154		19:07:00	286.75	37.52	37.3646		19:07:00	37.18		20:08:00	37.16		05:08:00	36.48		23:54:00	36.75		14:07:00	36.95		11:07:00
20:09:00	37.33		20:09:00	37.1		20:09:00	302.25	37.41		20:09:00	302.25	37.19		19:08:00	287	37.26	37.3865		19:08:00	287	36.94	37.0115		19:08:00	287	37.54	37.5142		19:08:00	287	37.53	37.3623		19:08:00	37.17		20:09:00	37.16		05:09:00	36.48		23:55:00	36.75		14:08:00	36.95		11:08:00
20:10:00	37.28		20:10:00	37.11		20:10:00	302.5	37.35		20:10:00	302.5	37.19		19:09:00	287.25	37.26	37.3856		19:09:00	287.25	36.95	37.0107		19:09:00	287.25	37.55	37.513		19:09:00	287.25	37.55	37.3599		19:09:00	37.17		20:10:00	37.17		05:10:00	36.48		23:56:00	36.74		14:09:00	36.94		11:09:00
20:11:00	37.11		20:11:00	37.12		20:11:00	302.75	37.3		20:11:00	302.75	37.23		19:10:00	287.5	37.26	37.3846		19:10:00	287.5	36.96	37.0098		19:10:00	287.5	37.55	37.5117		19:10:00	287.5	37.56	37.3575		19:10:00	37.16		20:11:00	37.18		05:11:00	36.47		23:57:00	36.73		14:10:00	36.93		11:10:00
20:12:00	37		20:12:00	37.14		20:12:00	303	37.29		20:12:00	303	37.24		19:11:00	287.75	37.28	37.3837		19:11:00	287.75	36.99	37.009		19:11:00	287.75	37.55	37.5105		19:11:00	287.75	37.57	37.3552		19:11:00	37.16		20:12:00	37.17		05:12:00	36.46		23:58:00	36.72		14:11:00	36.92		11:11:00
20:13:00	36.98		20:13:00	37.15		20:13:00	303.25	37.28		20:13:00	303.25	37.28		19:12:00	288	37.28	37.3827		19:12:00	288	37.05	37.0081		19:12:00	288	37.55	37.5092		19:12:00	288	37.59	37.3528		19:12:00	37.15		20:13:00	37.19		05:13:00	36.45		23:59:00	36.71		14:12:00	36.9		11:12:00
20:14:00	37.05		20:14:00	37.17		20:14:00	303.5	37.3		20:14:00	303.5	37.3		19:13:00	288.25	37.31	37.3817		19:13:00	288.25	37.08	37.0072		19:13:00	288.25	37.55	37.508		19:13:00	288.25	37.6	37.3504		19:13:00	37.14		20:14:00	37.21		05:14:00	36.44		00:00:00	36.71		14:13:00	36.88		11:13:00
20:15:00	37.05		20:15:00	37.18		20:15:00	303.75	37.32		20:15:00	303.75	37.33		19:14:00	288.5	37.32	37.3807		19:14:00	288.5	37.1	37.0064		19:14:00	288.5	37.55	37.5067		19:14:00	288.5	37.62	37.3481		19:14:00	37.14		20:15:00	37.25		05:15:00	36.44		00:01:00	36.71		14:14:00	36.86		11:14:00
20:16:00	37.03		20:16:00	37.19		20:16:00	304	37.32		20:16:00	304	37.35		19:15:00	288.75	37.33	37.3797		19:15:00	288.75	37.11	37.0055		19:15:00	288.75	37.54	37.5054		19:15:00	288.75	37.62	37.3457		19:15:00	37.13		20:16:00	37.25		05:16:00	36.43		00:02:00	36.68		14:15:00	36.86		11:15:00
20:17:00	37.03		20:17:00	37.21		20:17:00	304.25	37.32		20:17:00	304.25	37.36		19:16:00	289	37.33	37.3787		19:16:00	289	37.1	37.0046		19:16:00	289	37.54	37.5041		19:16:00	289	37.58	37.3433		19:16:00	37.13		20:17:00	37.24		05:17:00	36.42		00:03:00	36.67		14:16:00	36.85		11:16:00
20:18:00	37.03		20:18:00	37.22		20:18:00	304.5	37.33		20:18:00	304.5	37.37		19:17:00	289.25	37.33	37.3777		19:17:00	289.25	37.1	37.0037		19:17:00	289.25	37.54	37.5029		19:17:00	289.25	37.56	37.3409		19:17:00	37.12		20:18:00	37.25		05:18:00	36.41		00:04:00	36.67		14:17:00	36.85		11:17:00
20:19:00	37.03		20:19:00	37.23		20:19:00	304.75	37.33		20:19:00	304.75	37.38		19:18:00	289.5	37.33	37.3767		19:18:00	289.5	37.09	37.0028		19:18:00	289.5	37.54	37.5016		19:18:00	289.5	37.51	37.3385		19:18:00	37.13		20:19:00	37.28		05:19:00	36.4		00:05:00	36.7		14:18:00	36.84		11:18:00
20:20:00	37.03		20:20:00	37.25		20:20:00	305	37.33		20:20:00	305	37.39		19:19:00	289.75	37.32	37.3756		19:19:00	289.75	37.1	37.002		19:19:00	289.75	37.55	37.5003		19:19:00	289.75	37.46	37.3361		19:19:00	37.14		20:20:00	37.28		05:20:00			00:06:00	36.73		14:19:00	36.83		11:19:00
20:21:00	37.02		20:21:00	37.26		20:21:00	305.25	37.31		20:21:00	305.25	37.43		19:20:00	290	37.32	37.3746		19:20:00	290	37.11	37.0011		19:20:00	290	37.56	37.4989		19:20:00	290	37.46	37.3337		19:20:00	37.14		20:21:00	37.28		05:21:00			00:07:00	36.75		14:20:00	36.83		11:20:00
20:22:00	37.12		20:22:00	37.28		20:22:00	305.5	37.27		20:22:00	305.5	37.46		19:21:00	290.25	37.3	37.3735		19:21:00	290.25	37.12	37.0002		19:21:00	290.25	37.57	37.4976		19:21:00	290.25	37.45	37.3313		19:21:00	37.16		20:22:00	37.28		05:22:00	36.41		00:08:00	36.75		14:21:00	36.82		11:21:00
20:23:00	37.22		20:23:00	37.28		20:23:00	305.75	37.3		20:23:00	305.75	37.47		19:22:00	290.5	37.28	37.3725		19:22:00	290.5	37.1	36.9993		19:22:00	290.5	37.57	37.4963		19:22:00	290.5	37.44	37.3288		19:22:00	37.17		20:23:00	37.29		05:23:00	36.41		00:09:00	36.76		14:22:00	36.82		11:22:00
20:24:00	37.22		20:24:00	37.3		20:24:00	306	37.31		20:24:00	306	37.48		19:23:00	290.75	37.28	37.3714		19:23:00	290.75	37.1	36.9984		19:23:00	290.75	37.58	37.495		19:23:00	290.75	37.44	37.3264		19:23:00	37.18		20:24:00	37.34		05:24:00	36.4		00:10:00	36.76		14:23:00	36.83		11:23:00
20:25:00	37.17		20:25:00	37.3		20:25:00	306.25	37.31		20:25:00	306.25	37.5		19:24:00	291	37.28	37.3703		19:24:00	291	37.1	36.9975		19:24:00	291	37.58	37.4936		19:24:00	291	37.44	37.324		19:24:00	37.19		20:25:00	37.37		05:25:00	36.4		00:11:00	36.75		14:24:00	36.83		11:24:00
20:26:00	37.19		20:26:00	37.32		20:26:00	306.5	37.34		20:26:00	306.5	37.52		19:25:00	291.25	37.29	37.3692		19:25:00	291.25	37.09	36.9966		19:25:00	291.25	37.58	37.4923		19:25:00	291.25	37.45	37.3216		19:25:00	37.21		20:26:00	37.39		05:26:00	36.39		00:12:00	36.76		14:25:00	36.84		11:25:00
20:27:00	37.19		20:27:00	37.33		20:27:00	306.75	37.36		20:27:00	306.75	37.53		19:26:00	291.5	37.29	37.3681		19:26:00	291.5	37.1	36.9957		19:26:00	291.5	37.58	37.4909		19:26:00	291.5	37.46	37.3191		19:26:00	37.26		20:27:00	37.39		05:27:00			00:13:00	36.74		14:26:00	36.84		11:26:00
20:28:00	37.16		20:28:00	37.33		20:28:00	307	37.37		20:28:00	307	37.54		19:27:00	291.75	37.29	37.367		19:27:00	291.75	37.12	36.9948		19:27:00	291.75	37.58	37.4896		19:27:00	291.75	37.46	37.3167		19:27:00	37.25		20:28:00	37.38		05:28:00	36.39		00:14:00	36.73		14:27:00	36.85		11:27:00
20:29:00	37.21		20:29:00	37.34		20:29:00	307.25	37.38		20:29:00	307.25	37.54		19:28:00	292	37.28	37.3659		19:28:00	292	37.13	36.9939		19:28:00	292	37.58	37.4882		19:28:00	292	37.44	37.3142		19:28:00	37.26		20:29:00	37.37		05:29:00	36.39		00:15:00	36.72		14:28:00	36.85		11:28:00
20:30:00	37.21		20:30:00	37.34		20:30:00	307.5	37.38		20:30:00	307.5	37.55		19:29:00	292.25	37.28	37.3648		19:29:00	292.25	37.14	36.9929		19:29:00	292.25	37.57	37.4868		19:29:00	292.25	37.42	37.3118		19:29:00	37.25		20:30:00	37.44		05:30:00	36.39		00:16:00	36.73		14:29:00	36.85		11:29:00
20:31:00	37.2		20:31:00	37.35		20:31:00	307.75	37.39		20:31:00	307.75	37.54		19:30:00	292.5	37.27	37.3636		19:30:00	292.5	37.16	36.992		19:30:00	292.5	37.57	37.4854		19:30:00	292.5	37.47	37.3093		19:30:00	37.27		20:31:00	37.44		05:31:00	36.39		00:17:00	36.73		14:30:00	36.85		11:30:00
20:32:00	37.16		20:32:00	37.35		20:32:00	308	37.39		20:32:00	308	37.53		19:31:00	292.75	37.28	37.3625		19:31:00	292.75	37.16	36.9911		19:31:00	292.75	37.57	37.484		19:31:00	292.75	37.44	37.3069		19:31:00	37.28		20:32:00	37.45		05:32:00	36.39		00:18:00	36.72		14:31:00	36.87		11:31:00
20:33:00	37.12		20:33:00	37.35		20:33:00	308.25	37.4		20:33:00	308.25	37.52		19:32:00	293	37.28	37.3613		19:32:00	293	37.17	36.9902		19:32:00	293	37.57	37.4826		19:32:00	293	37.44	37.3044		19:32:00	37.32		20:33:00	37.47		05:33:00	36.4		00:19:00	36.74		14:32:00	36.87		11:32:00
20:34:00	37.12		20:34:00	37.35		20:34:00	308.5	37.39		20:34:00	308.5	37.51		19:33:00	293.25	37.28	37.3602		19:33:00	293.25	37.18	36.9892		19:33:00	293.25	37.57	37.4812		19:33:00	293.25	37.43	37.302		19:33:00	37.33		20:34:00	37.48		05:34:00	36.4		00:20:00	36.75		14:33:00	36.88		11:33:00
20:35:00	37.11		20:35:00	37.35		20:35:00	308.75	37.4		20:35:00	308.75	37.51		19:34:00	293.5	37.29	37.359		19:34:00	293.5	37.19	36.9883		19:34:00	293.5	37.57	37.4798		19:34:00	293.5	37.39	37.2995		19:34:00	37.37		20:35:00	37.48		05:35:00			00:21:00	36.76		14:34:00	36.89		11:34:00
20:36:00	37.13		20:36:00	37.35		20:36:00	309	37.41		20:36:00	309	37.51		19:35:00	293.75	37.29	37.3578		19:35:00	293.75		36.9874		19:35:00	293.75	37.57	37.4784		19:35:00	293.75	37.34	37.297		19:35:00	37.41		20:36:00	37.44		05:36:00			00:22:00	36.77		14:35:00	36.89		11:35:00
20:37:00	37.14		20:37:00	37.34		20:37:00	309.25	37.3		20:37:00	309.25	37.51		19:36:00	294	37.28	37.3566		19:36:00	294		36.9864		19:36:00	294	37.56	37.477		19:36:00	294	37.35	37.2945		19:36:00	37.43		20:37:00	37.44		05:37:00	36.42		00:23:00	36.78		14:36:00	36.89		11:36:00
20:38:00	37.14		20:38:00	37.34		20:38:00	309.5	37.21		20:38:00	309.5	37.49		19:37:00	294.25	37.28	37.3554		19:37:00	294.25		36.9855		19:37:00	294.25	37.55	37.4755		19:37:00	294.25	37.33	37.2921		19:37:00	37.41		20:38:00	37.44		05:38:00	36.42		00:24:00	36.78		14:37:00	36.88		11:37:00
20:39:00	37.14		20:39:00	37.33		20:39:00	309.75	37.18		20:39:00	309.75	37.48		19:38:00	294.5	37.28	37.3542		19:38:00	294.5		36.9846		19:38:00	294.5	37.55	37.4741		19:38:00	294.5	37.33	37.2896		19:38:00	37.39		20:39:00	37.43		05:39:00	36.42		00:25:00	36.78		14:38:00	36.87		11:38:00
20:40:00	37.13		20:40:00	37.31		20:40:00	310	37.16		20:40:00	310	37.45		19:39:00	294.75	37.28	37.353		19:39:00	294.75		36.9836		19:39:00	294.75	37.54	37.4726		19:39:00	294.75	37.35	37.2871		19:39:00	37.39		20:40:00	37.42		05:40:00	36.43		00:26:00	36.78		14:39:00	36.87		11:39:00
20:41:00	37.12		20:41:00	37.3		20:41:00	310.25	37.15		20:41:00	310.25	37.43		19:40:00	295	37.28	37.3517		19:40:00	295		36.9827		19:40:00	295	37.53	37.4712		19:40:00	295	37.35	37.2846		19:40:00	37.38		20:41:00	37.39		05:41:00	36.44		00:27:00	36.78		14:40:00	36.87		11:40:00
20:42:00	37.13		20:42:00	37.29		20:42:00	310.5	37.14		20:42:00	310.5	37.42		19:41:00	295.25	37.28	37.3505		19:41:00	295.25		36.9817		19:41:00	295.25	37.52	37.4697		19:41:00	295.25	37.37	37.2821		19:41:00	37.36		20:42:00	37.39		05:42:00	36.44		00:28:00	36.77		14:41:00	36.87		11:41:00
20:43:00	37.13		20:43:00	37.28		20:43:00	310.75	37.14		20:43:00	310.75	37.42		19:42:00	295.5	37.27	37.3493		19:42:00	295.5		36.9808		19:42:00	295.5	37.51	37.4682		19:42:00	295.5	37.37	37.2796		19:42:00	37.33		20:43:00	37.38		05:43:00	36.44		00:29:00	36.77		14:42:00	36.87		11:42:00
20:44:00	37.15		20:44:00	37.28		20:44:00	311	37.12		20:44:00	311	37.41		19:43:00	295.75	37.27	37.348		19:43:00	295.75		36.9798		19:43:00	295.75	37.5	37.4667		19:43:00	295.75	37.36	37.2771		19:43:00	37.3		20:44:00	37.38		05:44:00	36.45		00:30:00	36.77		14:43:00	36.87		11:43:00
20:45:00	37.16		20:45:00	37.29		20:45:00	311.25	37.14		20:45:00	311.25	37.4		19:44:00	296	37.28	37.3467		19:44:00	296		36.9789		19:44:00	296	37.5	37.4653		19:44:00	296	37.36	37.2746		19:44:00	37.15		20:45:00	37.39		05:45:00	36.45		00:31:00	36.76		14:44:00	36.87		11:44:00
20:46:00	37.18		20:46:00	37.28		20:46:00	311.5	37.12		20:46:00	311.5	37.39		19:45:00	296.25	37.28	37.3455		19:45:00	296.25		36.9779		19:45:00	296.25	37.5	37.4638		19:45:00	296.25	37.34	37.2721		19:45:00			20:46:00	37.4		05:46:00	36.45		00:32:00	36.75		14:45:00	36.88		11:45:00
20:47:00	37.21		20:47:00	37.25		20:47:00	311.75	37.1		20:47:00	311.75	37.39		19:46:00	296.5	37.28	37.3442		19:46:00	296.5		36.9769		19:46:00	296.5	37.5	37.4623		19:46:00	296.5	37.38	37.2696		19:46:00			20:47:00	37.38		05:47:00	36.44		00:33:00	36.75		14:46:00	36.89		11:46:00
20:48:00	37.17		20:48:00	37.24		20:48:00	312	37.11		20:48:00	312	37.39		19:47:00	296.75	37.28	37.3429		19:47:00	296.75		36.976		19:47:00	296.75	37.5	37.4608		19:47:00	296.75	37.4	37.2671		19:47:00			20:48:00	37.39		05:48:00	36.43		00:34:00	36.75		14:47:00	36.9		11:47:00
20:49:00	37.14		20:49:00	37.27		20:49:00	312.25	37.06		20:49:00	312.25	37.39		19:48:00	297	37.28	37.3416		19:48:00	297		36.975		19:48:00	297	37.49	37.4592		19:48:00	297	37.4	37.2646		19:48:00			20:49:00	37.38		05:49:00	36.41		00:35:00	36.75		14:48:00	36.9		11:48:00
20:50:00	37.1		20:50:00	37.28		20:50:00	312.5	37.1		20:50:00	312.5	37.39		19:49:00	297.25	37.28	37.3403		19:49:00	297.25		36.974		19:49:00	297.25	37.48	37.4577		19:49:00	297.25	37.42	37.2621		19:49:00			20:50:00	37.39		05:50:00	36.41		00:36:00	36.76		14:49:00	36.89		11:49:00
20:51:00	37.02		20:51:00	37.42		20:51:00	312.75	37.14		20:51:00	312.75	37.39		19:50:00	297.5	37.28	37.339		19:50:00	297.5		36.9731		19:50:00	297.5	37.48	37.4562		19:50:00	297.5	37.43	37.2595		19:50:00			20:51:00	37.39		05:51:00			00:37:00	36.75		14:50:00	36.92		11:50:00
20:52:00	36.98		20:52:00	37.47		20:52:00	313	37.17		20:52:00	313	37.39		19:51:00	297.75	37.28	37.3376		19:51:00	297.75		36.9721		19:51:00	297.75	37.48	37.4547		19:51:00	297.75	37.45	37.257		19:51:00			20:52:00	37.39		05:52:00			00:38:00	36.75		14:51:00	36.96		11:51:00
20:53:00	36.99		20:53:00	37.52		20:53:00	313.25	37.19		20:53:00	313.25	37.38		19:52:00	298	37.28	37.3363		19:52:00	298		36.9711		19:52:00	298	37.48	37.4531		19:52:00	298	37.46	37.2545		19:52:00			20:53:00	37.42		05:53:00			00:39:00	36.72		14:52:00			11:52:00
20:54:00	37.02		20:54:00	37.53		20:54:00	313.5	37.19		20:54:00	313.5	37.37		19:53:00	298.25	37.27	37.3349		19:53:00	298.25		36.9701		19:53:00	298.25	37.48	37.4516		19:53:00	298.25	37.41	37.252		19:53:00			20:54:00	37.42		05:54:00			00:40:00	36.71		14:53:00			11:53:00
20:55:00	37.05		20:55:00	37.51		20:55:00	313.75	37.23		20:55:00	313.75	37.36		19:54:00	298.5	37.27	37.3336		19:54:00	298.5		36.9691		19:54:00	298.5	37.47	37.45		19:54:00	298.5	37.4	37.2494		19:54:00			20:55:00	37.4		05:55:00			00:41:00	36.69		14:54:00			11:54:00
20:56:00	37.09		20:56:00	37.49		20:56:00	314	37.26		20:56:00	314	37.35		19:55:00	298.75	37.26	37.3322		19:55:00	298.75		36.9681		19:55:00	298.75	37.47	37.4485		19:55:00	298.75	37.41	37.2469		19:55:00			20:56:00	37.39		05:56:00			00:42:00	36.67		14:55:00			11:55:00
20:57:00	37.14		20:57:00	37.5		20:57:00	314.25	37.32		20:57:00	314.25	37.34		19:56:00	299	37.24	37.3309		19:56:00	299		36.9672		19:56:00	299	37.46	37.4469		19:56:00	299	37.37	37.2443		19:56:00	36.89		20:57:00	37.4		05:57:00			00:43:00	36.67		14:56:00			11:56:00
20:58:00	37.15		20:58:00	37.51		20:58:00	314.5	37.35		20:58:00	314.5	37.32		19:57:00	299.25	37.22	37.3295		19:57:00	299.25		36.9662		19:57:00	299.25	37.46	37.4453		19:57:00	299.25	37.37	37.2418		19:57:00	36.92		20:58:00	37.43		05:58:00			00:44:00	36.66		14:57:00			11:57:00
20:59:00	37.15		20:59:00	37.51		20:59:00	314.75	37.36		20:59:00	314.75	37.28		19:58:00	299.5	37.2	37.3281		19:58:00	299.5		36.9652		19:58:00	299.5	37.47	37.4437		19:58:00	299.5	37.41	37.2393		19:58:00			20:59:00	37.44		05:59:00			00:45:00	36.67		14:58:00			11:58:00
21:00:00	37.16		21:00:00	37.5		21:00:00	315	37.37		21:00:00	315	37.32		19:59:00	299.75	37.21	37.3267		19:59:00	299.75		36.9642		19:59:00	299.75	37.47	37.4421		19:59:00	299.75	37.42	37.2367		19:59:00			21:00:00	37.46		06:00:00			00:46:00	36.67		14:59:00			11:59:00
21:01:00	37.18		21:01:00	37.48		21:01:00	315.25	37.35		21:01:00	315.25	37.33		20:00:00	300	37.23	37.3253		20:00:00	300		36.9632		20:00:00	300	37.47	37.4406		20:00:00	300	37.4	37.2342		20:00:00			21:01:00	37.47		06:01:00			00:47:00	36.67		15:00:00			12:00:00
21:02:00	37.18		21:02:00	37.46		21:02:00	315.5	37.35		21:02:00	315.5	37.33		20:01:00	300.25	37.23	37.3239		20:01:00	300.25		36.9622		20:01:00	300.25	37.48	37.439		20:01:00	300.25	37.44	37.2316		20:01:00			21:02:00	37.49		06:02:00			00:48:00	36.68		15:01:00			12:01:00
21:03:00	37.17		21:03:00	37.44		21:03:00	315.75	37.36		21:03:00	315.75	37.35		20:02:00	300.5	37.21	37.3225		20:02:00	300.5		36.9612		20:02:00	300.5	37.49	37.4373		20:02:00	300.5	37.46	37.229		20:02:00			21:03:00	37.5		06:03:00			00:49:00	36.68		15:02:00			12:02:00
21:04:00	37.15		21:04:00	37.42		21:04:00	316	37.35		21:04:00	316	37.37		20:03:00	300.75	37.18	37.321		20:03:00	300.75		36.9602		20:03:00	300.75	37.5	37.4357		20:03:00	300.75	37.48	37.2265		20:03:00			21:04:00	37.51		06:04:00			00:50:00	36.67		15:03:00			12:03:00
21:05:00	37.18		21:05:00	37.39		21:05:00	316.25	37.34		21:05:00	316.25	37.37		20:04:00	301	37.19	37.3196		20:04:00	301		36.9592		20:04:00	301	37.51	37.4341		20:04:00	301	37.5	37.2239		20:04:00			21:05:00	37.51		06:05:00			00:51:00	36.68		15:04:00			12:04:00
21:06:00	37.21		21:06:00	37.41		21:06:00	316.5	37.33		21:06:00	316.5	37.37		20:05:00	301.25	37.18	37.3181		20:05:00	301.25		36.9582		20:05:00	301.25	37.51	37.4325		20:05:00	301.25	37.55	37.2214		20:05:00	36.84		21:06:00	37.52		06:06:00			00:52:00	36.67		15:05:00			12:05:00
21:07:00	37.21		21:07:00	37.42		21:07:00	316.75	37.33		21:07:00	316.75	37.39		20:06:00	301.5	37.18	37.3167		20:06:00	301.5		36.9571		20:06:00	301.5	37.52	37.4309		20:06:00	301.5	37.5	37.2188		20:06:00	36.91		21:07:00	37.52		06:07:00			00:53:00	36.67		15:06:00			12:06:00
21:08:00	37.22		21:08:00	37.45		21:08:00	317	37.33		21:08:00	317	37.41		20:07:00	301.75	37.18	37.3152		20:07:00	301.75		36.9561		20:07:00	301.75	37.53	37.4292		20:07:00	301.75	37.5	37.2162		20:07:00	36.99		21:08:00	37.53		06:08:00			00:54:00	36.68		15:07:00			12:07:00
21:09:00	37.19		21:09:00	37.5		21:09:00	317.25	37.32		21:09:00	317.25	37.41		20:08:00	302	37.19	37.3138		20:08:00	302		36.9551		20:08:00	302	37.53	37.4276		20:08:00	302	37.51	37.2137		20:08:00	37.02		21:09:00	37.54		06:09:00			00:55:00	36.69		15:08:00			12:08:00
21:10:00	37.18		21:10:00	37.51		21:10:00	317.5	37.32		21:10:00	317.5	37.4		20:09:00	302.25	37.17	37.3123		20:09:00	302.25		36.9541		20:09:00	302.25	37.53	37.4259		20:09:00	302.25	37.5	37.2111		20:09:00	37.05		21:10:00	37.54		06:10:00			00:56:00	36.68		15:09:00			12:09:00
21:11:00	37.16		21:11:00	37.5		21:11:00	317.75	37.31		21:11:00	317.75	37.4		20:10:00	302.5	37.18	37.3108		20:10:00	302.5		36.9531		20:10:00	302.5	37.54	37.4243		20:10:00	302.5	37.5	37.2085		20:10:00	37.07		21:11:00	37.54		06:11:00			00:57:00	36.67		15:10:00			12:10:00
21:12:00	37.16		21:12:00	37.47		21:12:00	318	37.29		21:12:00	318	37.36		20:11:00	302.75	37.19	37.3093		20:11:00	302.75		36.9521		20:11:00	302.75	37.54	37.4226		20:11:00	302.75	37.5	37.2059		20:11:00	37.08		21:12:00	37.54		06:12:00			00:58:00	36.67		15:11:00			12:11:00
21:13:00	37.15		21:13:00	37.51		21:13:00	318.25	37.28		21:13:00	318.25	37.37		20:12:00	303	37.2	37.3078		20:12:00	303	37.12	36.951		20:12:00	303	37.54	37.4209		20:12:00	303	37.51	37.2034		20:12:00	37.08		21:13:00	37.54		06:13:00			00:59:00	36.68		15:12:00			12:12:00
21:14:00	37.15		21:14:00	37.55		21:14:00	318.5	37.26		21:14:00	318.5	37.37		20:13:00	303.25	37.2	37.3063		20:13:00	303.25	36.88	36.95		20:13:00	303.25	37.53	37.4192		20:13:00	303.25	37.51	37.2008		20:13:00	37.08		21:14:00	37.52		06:14:00			01:00:00	36.67		15:13:00			12:13:00
21:15:00	37.14		21:15:00	37.52		21:15:00	318.75	37.28		21:15:00	318.75	37.35		20:14:00	303.5	37.25	37.3048		20:14:00	303.5	36.83	36.949		20:14:00	303.5	37.52	37.4176		20:14:00	303.5	37.52	37.1982		20:14:00	37.08		21:15:00	37.5		06:15:00			01:01:00	36.71		15:14:00			12:14:00
21:16:00	37.13		21:16:00	37.43		21:16:00	319	37.32		21:16:00	319	37.32		20:15:00	303.75	37.28	37.3032		20:15:00	303.75	36.94	36.9479		20:15:00	303.75	37.52	37.4159		20:15:00	303.75	37.51	37.1956		20:15:00	37		21:16:00	37.51		06:16:00			01:02:00	36.72		15:15:00			12:15:00
21:17:00	37.12		21:17:00	37.41		21:17:00	319.25	37.35		21:17:00	319.25	37.28		20:16:00	304	37.3	37.3017		20:16:00	304	37.01	36.9469		20:16:00	304	37.51	37.4142		20:16:00	304	37.5	37.193		20:16:00	36.96		21:17:00	37.52		06:17:00			01:03:00	36.73		15:16:00			12:16:00
21:18:00	37.1		21:18:00	37.41		21:18:00	319.5	37.39		21:18:00	319.5	37.26		20:17:00	304.25	37.31	37.3001		20:17:00	304.25	37.04	36.9459		20:17:00	304.25	37.51	37.4125		20:17:00	304.25	37.48	37.1904		20:17:00	36.94		21:18:00	37.52		06:18:00			01:04:00	36.73		15:17:00			12:17:00
21:19:00	37.12		21:19:00	37.4		21:19:00	319.75	37.42		21:19:00	319.75	37.24		20:18:00	304.5	37.32	37.2986		20:18:00	304.5	37.05	36.9448		20:18:00	304.5	37.51	37.4108		20:18:00	304.5	37.46	37.1879		20:18:00	36.94		21:19:00	37.53		06:19:00			01:05:00	36.74		15:18:00			12:18:00
21:20:00	37.11		21:20:00	37.41		21:20:00	320	37.46		21:20:00	320	37.2		20:19:00	304.75	37.34	37.297		20:19:00	304.75	37.05	36.9438		20:19:00	304.75	37.51	37.4091		20:19:00	304.75	37.45	37.1853		20:19:00	36.94		21:20:00	37.53		06:20:00			01:06:00	36.74		15:19:00			12:19:00
21:21:00	37.11		21:21:00	37.41		21:21:00	320.25	37.49		21:21:00	320.25	37.19		20:20:00	305	37.35	37.2955		20:20:00	305	37.05	36.9428		20:20:00	305	37.51	37.4073		20:20:00	305	37.48	37.1827		20:20:00	36.96		21:21:00	37.53		06:21:00			01:07:00	36.73		15:20:00			12:20:00
21:22:00	37.1		21:22:00	37.38		21:22:00	320.5	37.51		21:22:00	320.5	37.17		20:21:00	305.25	37.37	37.2939		20:21:00	305.25	37.05	36.9417		20:21:00	305.25	37.51	37.4056		20:21:00	305.25	37.48	37.1801		20:21:00	36.98		21:22:00	37.51		06:22:00			01:08:00	36.72		15:21:00			12:21:00
21:23:00	37.08		21:23:00	37.37		21:23:00	320.75	37.51		21:23:00	320.75	37.16		20:22:00	305.5	37.38	37.2923		20:22:00	305.5	37.05	36.9407		20:22:00	305.5	37.52	37.4039		20:22:00	305.5	37.48	37.1775		20:22:00	36.98		21:23:00	37.51		06:23:00			01:09:00	36.73		15:22:00			12:22:00
21:24:00	37.11		21:24:00	37.39		21:24:00	321	37.5		21:24:00	321	37.14		20:23:00	305.75	37.37	37.2907		20:23:00	305.75	37.05	36.9396		20:23:00	305.75	37.52	37.4022		20:23:00	305.75	37.48	37.1749		20:23:00	36.99		21:24:00	37.5		06:24:00			01:10:00	36.73		15:23:00			12:23:00
21:25:00	37.11		21:25:00	37.48		21:25:00	321.25			21:25:00	321.25	37.12		20:24:00	306	37.37	37.2891		20:24:00	306	37.05	36.9386		20:24:00	306	37.52	37.4004		20:24:00	306	37.48	37.1723		20:24:00	36.99		21:25:00	37.48		06:25:00			01:11:00	36.72		15:24:00			12:24:00
21:26:00	37.12		21:26:00	37.5		21:26:00	321.5	37.53		21:26:00	321.5	37.07		20:25:00	306.25	37.38	37.2875		20:25:00	306.25	37.06	36.9375		20:25:00	306.25	37.52	37.3987		20:25:00	306.25	37.47	37.1697		20:25:00	36.99		21:26:00	37.49		06:26:00			01:12:00	36.73		15:25:00			12:25:00
21:27:00	37.11		21:27:00	37.53		21:27:00	321.75	37.53		21:27:00	321.75	37.05		20:26:00	306.5	37.38	37.2859		20:26:00	306.5	37.07	36.9365		20:26:00	306.5	37.52	37.3969		20:26:00	306.5	37.46	37.1671		20:26:00	36.99		21:27:00	37.48		06:27:00			01:13:00	36.75		15:26:00			12:26:00
21:28:00	37.12		21:28:00	37.56		21:28:00	322			21:28:00	322	37.03		20:27:00	306.75	37.38	37.2843		20:27:00	306.75	37.08	36.9354		20:27:00	306.75	37.52	37.3952		20:27:00	306.75	37.46	37.1645		20:27:00	36.99		21:28:00	37.45		06:28:00			01:14:00	36.75		15:27:00			12:27:00
21:29:00	37.11		21:29:00	37.57		21:29:00	322.25			21:29:00	322.25	37.03		20:28:00	307	37.37	37.2826		20:28:00	307	37.08	36.9344		20:28:00	307	37.51	37.3934		20:28:00	307	37.43	37.1619		20:28:00	37		21:29:00	37.48		06:29:00			01:15:00	36.76		15:28:00			12:28:00
21:30:00	37.08		21:30:00	37.58		21:30:00	322.5			21:30:00	322.5	37.04		20:29:00	307.25	37.37	37.281		20:29:00	307.25	37.07	36.9333		20:29:00	307.25	37.51	37.3916		20:29:00	307.25	37.42	37.1593		20:29:00	37		21:30:00	37.5		06:30:00			01:16:00	36.77		15:29:00			12:29:00
21:31:00	37.09		21:31:00	37.58		21:31:00	322.75			21:31:00	322.75	37.08		20:30:00	307.5	37.39	37.2794		20:30:00	307.5	37.06	36.9322		20:30:00	307.5	37.52	37.3899		20:30:00	307.5	37.41	37.1567		20:30:00	37		21:31:00	37.51		06:31:00			01:17:00	36.79		15:30:00			12:30:00
21:32:00	37.16		21:32:00	37.58		21:32:00	323			21:32:00	323	37.11		20:31:00	307.75	37.38	37.2777		20:31:00	307.75	37.07	36.9312		20:31:00	307.75	37.52	37.3881		20:31:00	307.75	37.35	37.1541		20:31:00	36.99		21:32:00	37.51		06:32:00			01:18:00	36.79		15:31:00			12:31:00
21:33:00	37.25		21:33:00	37.57		21:33:00	323.25			21:33:00	323.25	37.15		20:32:00	308	37.37	37.276		20:32:00	308	37.07	36.9301		20:32:00	308	37.52	37.3863		20:32:00	308	37.34	37.1515		20:32:00	36.98		21:33:00	37.51		06:33:00			01:19:00	36.8		15:32:00			12:32:00
21:34:00	37.28		21:34:00	37.56		21:34:00	323.5			21:34:00	323.5	37.2		20:33:00	308.25	37.37	37.2744		20:33:00	308.25	37.07	36.9291		20:33:00	308.25	37.52	37.3845		20:33:00	308.25	37.34	37.1488		20:33:00	36.97		21:34:00	37.51		06:34:00			01:20:00	36.8		15:33:00			12:33:00
21:35:00	37.33		21:35:00	37.56		21:35:00	323.75			21:35:00	323.75	37.23		20:34:00	308.5	37.37	37.2727		20:34:00	308.5	37.07	36.928		20:34:00	308.5	37.51	37.3827		20:34:00	308.5	37.35	37.1462		20:34:00	36.95		21:35:00	37.51		06:35:00			01:21:00	36.8		15:34:00			12:34:00
21:36:00	37.34		21:36:00	37.56		21:36:00	324			21:36:00	324	37.28		20:35:00	308.75	37.37	37.271		20:35:00	308.75	37.05	36.9269		20:35:00	308.75	37.51	37.3809		20:35:00	308.75	37.35	37.1436		20:35:00	36.94		21:36:00	37.5		06:36:00			01:22:00	36.79		15:35:00			12:35:00
21:37:00	37.33		21:37:00	37.58		21:37:00	324.25			21:37:00	324.25	37.32		20:36:00	309	37.37	37.2693		20:36:00	309	37.05	36.9258		20:36:00	309	37.49	37.3791		20:36:00	309	37.33	37.141		20:36:00	36.93		21:37:00	37.51		06:37:00			01:23:00	36.79		15:36:00			12:36:00
21:38:00	37.34		21:38:00	37.59		21:38:00	324.5			21:38:00	324.5	37.34		20:37:00	309.25	37.37	37.2676		20:37:00	309.25	37.04	36.9248		20:37:00	309.25	37.48	37.3773		20:37:00	309.25	37.3	37.1384		20:37:00	36.92		21:38:00	37.53		06:38:00			01:24:00	36.82		15:37:00			12:37:00
21:39:00	37.36		21:39:00	37.55		21:39:00	324.75			21:39:00	324.75	37.34		20:38:00	309.5	37.39	37.2659		20:38:00	309.5	37.03	36.9237		20:38:00	309.5	37.46	37.3755		20:38:00	309.5	37.28	37.1358		20:38:00	36.9		21:39:00	37.54		06:39:00			01:25:00	36.83		15:38:00			12:38:00
21:40:00	37.43		21:40:00	37.55		21:40:00	325			21:40:00	325	37.33		20:39:00	309.75	37.39	37.2642		20:39:00	309.75	37.02	36.9226		20:39:00	309.75	37.44	37.3736		20:39:00	309.75	37.25	37.1332		20:39:00	36.88		21:40:00	37.55		06:40:00	36.41		01:26:00	36.84		15:39:00			12:39:00
21:41:00	37.45		21:41:00	37.52		21:41:00	325.25			21:41:00	325.25	37.31		20:40:00	310	37.38	37.2625		20:40:00	310	37.01	36.9216		20:40:00	310	37.42	37.3718		20:40:00	310	37.22	37.1306		20:40:00			21:41:00	37.56		06:41:00	36.46		01:27:00	36.86		15:40:00			12:40:00
21:42:00	37.46		21:42:00	37.49		21:42:00	325.5			21:42:00	325.5	37.26		20:41:00	310.25	37.39	37.2607		20:41:00	310.25	37	36.9205		20:41:00	310.25	37.42	37.37		20:41:00	310.25	37.19	37.1279		20:41:00			21:42:00	37.55		06:42:00	36.49		01:28:00	36.87		15:41:00			12:41:00
21:43:00	37.46		21:43:00	37.48		21:43:00	325.75	37.59		21:43:00	325.75	37.23		20:42:00	310.5	37.39	37.259		20:42:00	310.5	36.98	36.9194		20:42:00	310.5	37.41	37.3681		20:42:00	310.5	37.17	37.1253		20:42:00			21:43:00	37.53		06:43:00	36.5		01:29:00	36.89		15:42:00			12:42:00
21:44:00	37.46		21:44:00	37.5		21:44:00	326	37.59		21:44:00	326	37.19		20:43:00	310.75	37.39	37.2573		20:43:00	310.75	36.96	36.9183		20:43:00	310.75	37.39	37.3663		20:43:00	310.75	37.13	37.1227		20:43:00			21:44:00	37.53		06:44:00	36.5		01:30:00	36.91		15:43:00			12:43:00
21:45:00	37.47		21:45:00	37.53		21:45:00	326.25	37.57		21:45:00	326.25	37.17		20:44:00	311	37.39	37.2555		20:44:00	311	36.94	36.9172		20:44:00	311	37.38	37.3644		20:44:00	311	37.05	37.1201		20:44:00			21:45:00	37.52		06:45:00	36.51		01:31:00	36.92		15:44:00			12:44:00
21:46:00	37.46		21:46:00	37.56		21:46:00	326.5	37.54		21:46:00	326.5	37.17		20:45:00	311.25	37.39	37.2538		20:45:00	311.25	36.93	36.9161		20:45:00	311.25	37.37	37.3626		20:45:00	311.25	37.04	37.1175		20:45:00			21:46:00	37.51		06:46:00	36.51		01:32:00	36.93		15:45:00			12:45:00
21:47:00	37.45		21:47:00	37.61		21:47:00	326.75	37.52		21:47:00	326.75	37.18		20:46:00	311.5	37.4	37.252		20:46:00	311.5	36.93	36.9151		20:46:00	311.5	37.35	37.3607		20:46:00	311.5	36.96	37.1149		20:46:00			21:47:00	37.49		06:47:00	36.51		01:33:00	36.94		15:46:00			12:46:00
21:48:00	37.45		21:48:00	37.64		21:48:00	327	37.5		21:48:00	327	37.2		20:47:00	311.75	37.41	37.2502		20:47:00	311.75	36.93	36.914		20:47:00	311.75	37.32	37.3589		20:47:00	311.75	36.94	37.1123		20:47:00			21:48:00	37.49		06:48:00	36.52		01:34:00	36.94		15:47:00			12:47:00
21:49:00	37.44		21:49:00	37.66		21:49:00	327.25	37.49		21:49:00	327.25	37.22		20:48:00	312	37.41	37.2484		20:48:00	312	36.89	36.9129		20:48:00	312	37.31	37.357		20:48:00	312	36.95	37.1096		20:48:00			21:49:00	37.47		06:49:00	36.52		01:35:00	36.96		15:48:00			12:48:00
21:50:00	37.46		21:50:00	37.67		21:50:00	327.5	37.46		21:50:00	327.5	37.25		20:49:00	312.25	37.42	37.2467		20:49:00	312.25	36.88	36.9118		20:49:00	312.25	37.31	37.3551		20:49:00	312.25	36.96	37.107		20:49:00			21:50:00	37.46		06:50:00	36.53		01:36:00	36.96		15:49:00			12:49:00
21:51:00	37.46		21:51:00	37.68		21:51:00	327.75	37.45		21:51:00	327.75	37.27		20:50:00	312.5	37.42	37.2449		20:50:00	312.5	36.87	36.9107		20:50:00	312.5	37.31	37.3532		20:50:00	312.5	37	37.1044		20:50:00			21:51:00	37.45		06:51:00	36.53		01:37:00	36.93		15:50:00			12:50:00
21:52:00	37.45		21:52:00	37.7		21:52:00	328	37.44		21:52:00	328	37.3		20:51:00	312.75	37.43	37.2431		20:51:00	312.75	36.87	36.9096		20:51:00	312.75	37.32	37.3514		20:51:00	312.75	37.05	37.1018		20:51:00			21:52:00	37.41		06:52:00	36.53		01:38:00	36.94		15:51:00			12:51:00
21:53:00	37.44		21:53:00	37.71		21:53:00	328.25	37.41		21:53:00	328.25	37.33		20:52:00	313	37.46	37.2413		20:52:00	313	36.86	36.9085		20:52:00	313	37.32	37.3495		20:52:00	313	37.07	37.0992		20:52:00			21:53:00	37.37		06:53:00	36.53		01:39:00	36.92		15:52:00			12:52:00
21:54:00	37.44		21:54:00	37.71		21:54:00	328.5	37.38		21:54:00	328.5	37.36		20:53:00	313.25	37.49	37.2395		20:53:00	313.25	36.86	36.9074		20:53:00	313.25	37.33	37.3476		20:53:00	313.25	37.11	37.0965		20:53:00			21:54:00	37.39		06:54:00	36.54		01:40:00	36.91		15:53:00			12:53:00
21:55:00	37.43		21:55:00	37.71		21:55:00	328.75	37.33		21:55:00	328.75	37.38		20:54:00	313.5	37.51	37.2376		20:54:00	313.5	36.87	36.9063		20:54:00	313.5	37.34	37.3457		20:54:00	313.5	37.13	37.0939		20:54:00			21:55:00	37.41		06:55:00	36.54		01:41:00	36.92		15:54:00			12:54:00
21:56:00	37.42		21:56:00	37.71		21:56:00	329	37.34		21:56:00	329	37.4		20:55:00	313.75	37.53	37.2358		20:55:00	313.75	36.86	36.9052		20:55:00	313.75	37.35	37.3438		20:55:00	313.75	37.15	37.0913		20:55:00			21:56:00	37.41		06:56:00	36.54		01:42:00	36.91		15:55:00			12:55:00
21:57:00	37.42		21:57:00	37.7		21:57:00	329.25	37.36		21:57:00	329.25	37.41		20:56:00	314	37.52	37.234		20:56:00	314	36.87	36.9041		20:56:00	314	37.36	37.3419		20:56:00	314	37.17	37.0887		20:56:00			21:57:00	37.4		06:57:00	36.54		01:43:00	36.91		15:56:00			12:56:00
21:58:00	37.41		21:58:00	37.7		21:58:00	329.5	37.38		21:58:00	329.5	37.42		20:57:00	314.25	37.54	37.2321		20:57:00	314.25	36.87	36.903		20:57:00	314.25	37.37	37.34		20:57:00	314.25	37.19	37.0861		20:57:00			21:58:00	37.39		06:58:00	36.55		01:44:00	36.93		15:57:00			12:57:00
21:59:00	37.4		21:59:00	37.69		21:59:00	329.75	37.39		21:59:00	329.75	37.44		20:58:00	314.5	37.56	37.2303		20:58:00	314.5	36.87	36.9019		20:58:00	314.5	37.39	37.338		20:58:00	314.5	37.21	37.0835		20:58:00			21:59:00	37.37		06:59:00	36.55		01:45:00	36.91		15:58:00			12:58:00
22:00:00	37.4		22:00:00	37.66		22:00:00	330	37.37		22:00:00	330	37.46		20:59:00	314.75	37.58	37.2284		20:59:00	314.75	36.87	36.9008		20:59:00	314.75	37.41	37.3361		20:59:00	314.75	37.22	37.0808		20:59:00			22:00:00	37.37		07:00:00	36.55		01:46:00	36.91		15:59:00			12:59:00
22:01:00	37.39		22:01:00	37.65		22:01:00	330.25	37.31		22:01:00	330.25	37.48		21:00:00	315	37.61	37.2266		21:00:00	315	36.87	36.8997		21:00:00	315	37.42	37.3342		21:00:00	315	37.25	37.0782		21:00:00			22:01:00	37.36		07:01:00	36.54		01:47:00	36.91		16:00:00			13:00:00
22:02:00	37.38		22:02:00	37.62		22:02:00	330.5	37.26		22:02:00	330.5	37.48		21:01:00	315.25	37.64	37.2247		21:01:00	315.25	36.87	36.8986		21:01:00	315.25	37.44	37.3323		21:01:00	315.25	37.26	37.0756		21:01:00			22:02:00	37.36		07:02:00	36.53		01:48:00	36.92		16:01:00			13:01:00
22:03:00	37.38		22:03:00	37.61		22:03:00	330.75	37.23		22:03:00	330.75	37.49		21:02:00	315.5	37.66	37.2228		21:02:00	315.5	36.87	36.8975		21:02:00	315.5	37.45	37.3303		21:02:00	315.5	37.27	37.073		21:02:00			22:03:00	37.35		07:03:00	36.53		01:49:00	36.91		16:02:00			13:02:00
22:04:00	37.36		22:04:00	37.61		22:04:00	331	37.17		22:04:00	331	37.5		21:03:00	315.75	37.68	37.221		21:03:00	315.75	36.87	36.8964		21:03:00	315.75	37.46	37.3284		21:03:00	315.75	37.29	37.0704		21:03:00			22:04:00	37.33		07:04:00	36.53		01:50:00	36.92		16:03:00			13:03:00
22:05:00	37.35		22:05:00	37.6		22:05:00	331.25	37.17		22:05:00	331.25	37.5		21:04:00	316	37.69	37.2191		21:04:00	316	36.86	36.8953		21:04:00	316	37.46	37.3265		21:04:00	316	37.3	37.0678		21:04:00			22:05:00	37.31		07:05:00	36.53		01:51:00	36.93		16:04:00			13:04:00
22:06:00	37.35		22:06:00	37.58		22:06:00	331.5	37.18		22:06:00	331.5	37.51		21:05:00	316.25	37.69	37.2172		21:05:00	316.25	36.88	36.8942		21:05:00	316.25	37.47	37.3245		21:05:00	316.25	37.31	37.0651		21:05:00			22:06:00	37.3		07:06:00	36.52		01:52:00	36.94		16:05:00			13:05:00
22:07:00	37.34		22:07:00	37.57		22:07:00	331.75	37.17		22:07:00	331.75	37.51		21:06:00	316.5	37.69	37.2153		21:06:00	316.5	36.89	36.8931		21:06:00	316.5	37.47	37.3226		21:06:00	316.5	37.31	37.0625		21:06:00			22:07:00	37.28		07:07:00	36.52		01:53:00	36.94		16:06:00			13:06:00
22:08:00	37.35		22:08:00	37.57		22:08:00	332	37.17		22:08:00	332	37.52		21:07:00	316.75	37.68	37.2134		21:07:00	316.75	36.9	36.892		21:07:00	316.75	37.47	37.3206		21:07:00	316.75	37.31	37.0599		21:07:00			22:08:00	37.26		07:08:00	36.52		01:54:00	36.94		16:07:00			13:07:00
22:09:00	37.34		22:09:00	37.57		22:09:00	332.25	37.16		22:09:00	332.25	37.51		21:08:00	317	37.67	37.2115		21:08:00	317	36.91	36.8909		21:08:00	317	37.48	37.3186		21:08:00	317	37.31	37.0573		21:08:00			22:09:00	37.25		07:09:00	36.52		01:55:00	36.94		16:08:00			13:08:00
22:10:00	37.33		22:10:00	37.57		22:10:00	332.5	37.16		22:10:00	332.5	37.51		21:09:00	317.25	37.67	37.2095		21:09:00	317.25	36.91	36.8897		21:09:00	317.25	37.48	37.3167		21:09:00	317.25	37.3	37.0547		21:09:00	36.74		22:10:00	37.21		07:10:00	36.51		01:56:00	36.94		16:09:00			13:09:00
22:11:00	37.31		22:11:00	37.59		22:11:00	332.75	37.14		22:11:00	332.75	37.51		21:10:00	317.5	37.66	37.2076		21:10:00	317.5	36.92	36.8886		21:10:00	317.5	37.49	37.3147		21:10:00	317.5	37.3	37.0521		21:10:00	36.75		22:11:00	37.14		07:11:00	36.52		01:57:00	36.94		16:10:00			13:10:00
22:12:00	37.29		22:12:00	37.6		22:12:00	333	37.15		22:12:00	333	37.5		21:11:00	317.75	37.65	37.2057		21:11:00	317.75	36.92	36.8875		21:11:00	317.75	37.49	37.3127		21:11:00	317.75	37.3	37.0495		21:11:00	36.76		22:12:00	37.13		07:12:00	36.53		01:58:00	36.94		16:11:00			13:11:00
22:13:00	37.28		22:13:00	37.57		22:13:00	333.25	37.14		22:13:00	333.25	37.47		21:12:00	318	37.65	37.2037		21:12:00	318	36.92	36.8864		21:12:00	318	37.5	37.3108		21:12:00	318	37.3	37.0469		21:12:00	36.76		22:13:00	37.16		07:13:00	36.53		01:59:00	36.96		16:12:00			13:12:00
22:14:00	37.27		22:14:00	37.48		22:14:00	333.5	37.1		22:14:00	333.5	37.45		21:13:00	318.25	37.66	37.2018		21:13:00	318.25	36.93	36.8853		21:13:00	318.25	37.5	37.3088		21:13:00	318.25	37.29	37.0443		21:13:00	36.78		22:14:00	37.16		07:14:00	36.54		02:00:00	36.96		16:13:00			13:13:00
22:15:00	37.26		22:15:00	37.51		22:15:00	333.75	37.07		22:15:00	333.75	37.46		21:14:00	318.5	37.67	37.1999		21:14:00	318.5	36.94	36.8842		21:14:00	318.5	37.5	37.3068		21:14:00	318.5	37.28	37.0417		21:14:00	36.8		22:15:00	37.16		07:15:00	36.55		02:01:00	36.97		16:14:00			13:14:00
22:16:00	37.26		22:16:00	37.53		22:16:00	334	37.06		22:16:00	334	37.47		21:15:00	318.75	37.66	37.1979		21:15:00	318.75	36.95	36.883		21:15:00	318.75	37.5	37.3048		21:15:00	318.75	37.26	37.0391		21:15:00	36.81		22:16:00	37.17		07:16:00	36.55		02:02:00	36.99		16:15:00			13:15:00
22:17:00	37.19		22:17:00	37.56		22:17:00	334.25	37.05		22:17:00	334.25	37.48		21:16:00	319	37.66	37.1959		21:16:00	319	36.96	36.8819		21:16:00	319	37.49	37.3028		21:16:00	319	37.24	37.0364		21:16:00	36.82		22:17:00	37.17		07:17:00	36.55		02:03:00	36.98		16:16:00			13:16:00
22:18:00	37.17		22:18:00	37.57		22:18:00	334.5	37.05		22:18:00	334.5	37.49		21:17:00	319.25	37.65	37.194		21:17:00	319.25	36.96	36.8808		21:17:00	319.25	37.49	37.3008		21:17:00	319.25	37.22	37.0338		21:17:00	36.83		22:18:00	37.16		07:18:00	36.55		02:04:00	36.99		16:17:00			13:17:00
22:19:00			22:19:00	37.55		22:19:00	334.75	37.01		22:19:00	334.75	37.49		21:18:00	319.5	37.65	37.192		21:18:00	319.5	36.96	36.8797		21:18:00	319.5	37.48	37.2988		21:18:00	319.5	37.21	37.0312		21:18:00	36.84		22:19:00	37.16		07:19:00	36.55		02:05:00	37.01		16:18:00			13:18:00
22:20:00	37.15		22:20:00	37.57		22:20:00	335	37.03		22:20:00	335	37.48		21:19:00	319.75	37.63	37.19		21:19:00	319.75	36.96	36.8786		21:19:00	319.75	37.49	37.2968		21:19:00	319.75	37.21	37.0286		21:19:00	36.86		22:20:00	37.1		07:20:00	36.55		02:06:00	37.01		16:19:00			13:19:00
22:21:00	37.14		22:21:00	37.58		22:21:00	335.25	37.02		22:21:00	335.25	37.47		21:20:00	320	37.6	37.188		21:20:00	320	36.96	36.8774		21:20:00	320	37.48	37.2948		21:20:00	320	37.21	37.026		21:20:00	36.88		22:21:00	37.12		07:21:00	36.56		02:07:00	37.01		16:20:00			13:20:00
22:22:00	37.13		22:22:00	37.56		22:22:00	335.5	37.01		22:22:00	335.5	37.45		21:21:00	320.25	37.6	37.186		21:21:00	320.25	36.95	36.8763		21:21:00	320.25	37.5	37.2928		21:21:00	320.25	37.19	37.0234		21:21:00	36.89		22:22:00	37.12		07:22:00	36.56		02:08:00	37.02		16:21:00			13:21:00
22:23:00	37.1		22:23:00	37.57		22:23:00	335.75	37.01		22:23:00	335.75	37.43		21:22:00	320.5	37.6	37.184		21:22:00	320.5	36.94	36.8752		21:22:00	320.5	37.51	37.2908		21:22:00	320.5	37.19	37.0209		21:22:00	36.9		22:23:00	37.09		07:23:00	36.57		02:09:00	37		16:22:00			13:22:00
22:24:00	37.1		22:24:00	37.58		22:24:00	336	37		22:24:00	336	37.41		21:23:00	320.75	37.6	37.182		21:23:00	320.75	36.95	36.8741		21:23:00	320.75	37.51	37.2888		21:23:00	320.75	37.2	37.0183		21:23:00	36.9		22:24:00	37.1		07:24:00	36.58		02:10:00	36.98		16:23:00			13:23:00
22:25:00	37.09		22:25:00	37.57		22:25:00	336.25	37		22:25:00	336.25	37.39		21:24:00	321	37.62	37.18		21:24:00	321	36.96	36.8729		21:24:00	321	37.53	37.2867		21:24:00	321	37.22	37.0157		21:24:00	36.91		22:25:00	37.09		07:25:00	36.58		02:11:00	36.94		16:24:00			13:24:00
22:26:00	37.08		22:26:00	37.57		22:26:00	336.5	36.99		22:26:00	336.5	37.38		21:25:00	321.25	37.64	37.178		21:25:00	321.25	37.05	36.8718		21:25:00	321.25	37.55	37.2847		21:25:00	321.25	37.25	37.0131		21:25:00	36.92		22:26:00	37.06		07:26:00	36.58		02:12:00	36.93		16:25:00			13:25:00
22:27:00	37.07		22:27:00	37.57		22:27:00	336.75	36.99		22:27:00	336.75	37.37		21:26:00	321.5	37.66	37.176		21:26:00	321.5	37.05	36.8707		21:26:00	321.5	37.56	37.2827		21:26:00	321.5	37.27	37.0105		21:26:00	36.92		22:27:00	37.08		07:27:00	36.59		02:13:00	36.92		16:26:00			13:26:00
22:28:00	37.06		22:28:00	37.57		22:28:00	337	36.97		22:28:00	337	37.35		21:27:00	321.75	37.66	37.174		21:27:00	321.75	37.04	36.8696		21:27:00	321.75	37.57	37.2806		21:27:00	321.75	37.28	37.0079		21:27:00	36.93		22:28:00	37.07		07:28:00	36.59		02:14:00	36.92		16:27:00			13:27:00
22:29:00	37.05		22:29:00	37.6		22:29:00	337.25	36.95		22:29:00	337.25	37.34		21:28:00	322	37.69	37.1719		21:28:00	322	37.04	36.8684		21:28:00	322	37.58	37.2786		21:28:00	322	37.3	37.0053		21:28:00	36.94		22:29:00	37.06		07:29:00	36.59		02:15:00	36.94		16:28:00			13:28:00
22:30:00	37.04		22:30:00	37.61		22:30:00	337.5	36.96		22:30:00	337.5	37.33		21:29:00	322.25	37.7	37.1699		21:29:00	322.25	37.05	36.8673		21:29:00	322.25	37.6	37.2766		21:29:00	322.25	37.32	37.0027		21:29:00	36.95		22:30:00	37.06		07:30:00	36.59		02:16:00	36.98		16:29:00			13:29:00
22:31:00	37.03		22:31:00	37.66		22:31:00	337.75	36.96		22:31:00	337.75	37.31		21:30:00	322.5	37.7	37.1679		21:30:00	322.5	37.04	36.8662		21:30:00	322.5	37.62	37.2745		21:30:00	322.5	37.31	37.0001		21:30:00	36.96		22:31:00	37.06		07:31:00	36.6		02:17:00	37.03		16:30:00			13:30:00
22:32:00	37.02		22:32:00	37.66		22:32:00	338	36.95		22:32:00	338	37.3		21:31:00	322.75	37.71	37.1658		21:31:00	322.75	37.03	36.8651		21:31:00	322.75	37.64	37.2725		21:31:00	322.75	37.3	36.9976		21:31:00	36.97		22:32:00	37.07		07:32:00	36.6		02:18:00	37.07		16:31:00			13:31:00
22:33:00	37.01		22:33:00	37.66		22:33:00	338.25	36.95		22:33:00	338.25	37.26		21:32:00	323	37.71	37.1638		21:32:00	323	36.96	36.8639		21:32:00	323	37.66	37.2704		21:32:00	323	37.29	36.995		21:32:00	36.99		22:33:00	37.07		07:33:00	36.6		02:19:00	37.08		16:32:00			13:32:00
22:34:00	37		22:34:00	37.64		22:34:00	338.5	36.95		22:34:00	338.5	37.24		21:33:00	323.25	37.72	37.1617		21:33:00	323.25	36.95	36.8628		21:33:00	323.25	37.67	37.2684		21:33:00	323.25	37.3	36.9924		21:33:00	37.01		22:34:00	37.07		07:34:00	36.6		02:20:00	37.08		16:33:00			13:33:00
22:35:00	37		22:35:00	37.6		22:35:00	338.75	36.92		22:35:00	338.75	37.24		21:34:00	323.5	37.73	37.1596		21:34:00	323.5	36.98	36.8617		21:34:00	323.5	37.68	37.2663		21:34:00	323.5	37.3	36.9898		21:34:00	37.02		22:35:00	37.09		07:35:00	36.62		02:21:00	37.03		16:34:00			13:34:00
22:36:00	37		22:36:00	37.57		22:36:00	339	36.91		22:36:00	339	37.23		21:35:00	323.75	37.73	37.1576		21:35:00	323.75	37	36.8605		21:35:00	323.75	37.69	37.2643		21:35:00	323.75	37.29	36.9873		21:35:00	37.04		22:36:00			07:36:00	36.62		02:22:00	37.04		16:35:00			13:35:00
22:37:00	36.99		22:37:00	37.57		22:37:00	339.25	36.91		22:37:00	339.25	37.22		21:36:00	324	37.75	37.1555		21:36:00	324	37.01	36.8594		21:36:00	324	37.69	37.2622		21:36:00	324	37.28	36.9847		21:36:00	37.06		22:37:00			07:37:00	36.61		02:23:00	37.01		16:36:00			13:36:00
22:38:00	36.98		22:38:00	37.57		22:38:00	339.5	36.91		22:38:00	339.5	37.2		21:37:00	324.25	37.75	37.1534		21:37:00	324.25	37.03	36.8583		21:37:00	324.25	37.71	37.2601		21:37:00	324.25	37.26	36.9821		21:37:00	37.08		22:38:00			07:38:00	36.61		02:24:00	37		16:37:00			13:37:00
22:39:00	36.98		22:39:00	37.59		22:39:00	339.75	36.91		22:39:00	339.75	37.17		21:38:00	324.5	37.75	37.1513		21:38:00	324.5	37.04	36.8571		21:38:00	324.5	37.72	37.2581		21:38:00	324.5	37.21	36.9796		21:38:00	37.09		22:39:00			07:39:00	36.62		02:25:00	37		16:38:00			13:38:00
22:40:00	36.96		22:40:00	37.6		22:40:00	340	36.91		22:40:00	340	37.17		21:39:00	324.75	37.75	37.1492		21:39:00	324.75	37.05	36.856		21:39:00	324.75	37.72	37.256		21:39:00	324.75	37.17	36.977		21:39:00	37.09		22:40:00	37.14		07:40:00	36.62		02:26:00	36.98		16:39:00			13:39:00
22:41:00	36.95		22:41:00	37.51		22:41:00	340.25	36.9		22:41:00	340.25	37.17		21:40:00	325	37.76	37.1471		21:40:00	325	37.04	36.8549		21:40:00	325	37.73	37.2539		21:40:00	325	37.14	36.9744		21:40:00	37.09		22:41:00	37.14		07:41:00	36.62		02:27:00	36.97		16:40:00			13:40:00
22:42:00	36.94		22:42:00	37.46		22:42:00	340.5	36.9		22:42:00	340.5	37.14		21:41:00	325.25	37.77	37.145		21:41:00	325.25	37.03	36.8537		21:41:00	325.25	37.74	37.2518		21:41:00	325.25	37.14	36.9719		21:41:00	37.08		22:42:00	37.14		07:42:00	36.62		02:28:00	36.98		16:41:00			13:41:00
22:43:00	36.94		22:43:00	37.42		22:43:00	340.75	36.89		22:43:00	340.75	37.11		21:42:00	325.5	37.78	37.1429		21:42:00	325.5	37.01	36.8526		21:42:00	325.5	37.75	37.2498		21:42:00	325.5	37.15	36.9693		21:42:00	37.08		22:43:00	37.13		07:43:00	36.6		02:29:00	36.95		16:42:00			13:42:00
22:44:00	36.93		22:44:00	37.4		22:44:00	341	36.86		22:44:00	341	37.09		21:43:00	325.75	37.79	37.1408		21:43:00	325.75	37	36.8515		21:43:00	325.75	37.76	37.2477		21:43:00	325.75	37.19	36.9668		21:43:00	37.08		22:44:00			07:44:00	36.58		02:30:00	36.96		16:43:00			13:43:00
22:45:00	36.92		22:45:00	37.39		22:45:00	341.25	36.86		22:45:00	341.25	37.08		21:44:00	326	37.79	37.1387		21:44:00	326	37.01	36.8503		21:44:00	326	37.76	37.2456		21:44:00	326	37.21	36.9642		21:44:00	37.08		22:45:00			07:45:00	36.58		02:31:00	36.99		16:44:00			13:44:00
22:46:00	36.91		22:46:00	37.36		22:46:00	341.5	36.84		22:46:00	341.5	37.07		21:45:00	326.25	37.78	37.1366		21:45:00	326.25	37.02	36.8492		21:45:00	326.25	37.77	37.2435		21:45:00	326.25	37.23	36.9617		21:45:00	37.08		22:46:00			07:46:00	36.59		02:32:00	36.99		16:45:00			13:45:00
22:47:00	36.89		22:47:00	37.34		22:47:00	341.75	36.79		22:47:00	341.75	37.05		21:46:00	326.5	37.77	37.1345		21:46:00	326.5	37.03	36.8481		21:46:00	326.5	37.78	37.2414		21:46:00	326.5	37.24	36.9591		21:46:00	37.08		22:47:00			07:47:00	36.59		02:33:00	37		16:46:00			13:46:00
22:48:00	36.88		22:48:00	37.31		22:48:00	342	36.77		22:48:00	342	37.05		21:47:00	326.75	37.77	37.1323		21:47:00	326.75	37.03	36.8469		21:47:00	326.75	37.78	37.2393		21:47:00	326.75	37.23	36.9566		21:47:00	37.08		22:48:00			07:48:00			02:34:00	37.01		16:47:00			13:47:00
22:49:00	36.87		22:49:00	37.32		22:49:00	342.25	36.75		22:49:00	342.25	37.05		21:48:00	327	37.77	37.1302		21:48:00	327	37.02	36.8458		21:48:00	327	37.76	37.2372		21:48:00	327	37.21	36.954		21:48:00	37.08		22:49:00			07:49:00			02:35:00	37.02		16:48:00			13:48:00
22:50:00	36.86		22:50:00	37.31		22:50:00	342.5	36.75		22:50:00	342.5	37.05		21:49:00	327.25	37.77	37.1281		21:49:00	327.25	37.02	36.8447		21:49:00	327.25	37.75	37.2351		21:49:00	327.25	37.2	36.9515		21:49:00	37.07		22:50:00			07:50:00	36.55		02:36:00	37.03		16:49:00			13:49:00
22:51:00	36.85		22:51:00	37.32		22:51:00	342.75	36.75		22:51:00	342.75	37.05		21:50:00	327.5	37.77	37.1259		21:50:00	327.5	37.01	36.8435		21:50:00	327.5	37.75	37.233		21:50:00	327.5	37.19	36.949		21:50:00	37.07		22:51:00			07:51:00	36.55		02:37:00	37.04		16:50:00			13:50:00
22:52:00	36.85		22:52:00	37.32		22:52:00	343	36.75		22:52:00	343	37.04		21:51:00	327.75	37.77	37.1238		21:51:00	327.75	37.01	36.8424		21:51:00	327.75	37.75	37.2309		21:51:00	327.75	37.19	36.9464		21:51:00	37.05		22:52:00			07:52:00	36.54		02:38:00	37.06		16:51:00			13:51:00
22:53:00	36.86		22:53:00	37.3		22:53:00	343.25	36.74		22:53:00	343.25	37.03		21:52:00	328	37.75	37.1216		21:52:00	328	37.01	36.8413		21:52:00	328	37.76	37.2288		21:52:00	328	37.18	36.9439		21:52:00	37.04		22:53:00			07:53:00			02:39:00	37.11		16:52:00			13:52:00
22:54:00	36.86		22:54:00	37.28		22:54:00	343.5	36.73		22:54:00	343.5	37.03		21:53:00	328.25	37.75	37.1195		21:53:00	328.25	37.01	36.8401		21:53:00	328.25	37.76	37.2267		21:53:00	328.25	37.14	36.9414		21:53:00	37.03		22:54:00	37.06		07:54:00			02:40:00	37.13		16:53:00	37.01		13:53:00
22:55:00	36.85		22:55:00	37.28		22:55:00	343.75	36.73		22:55:00	343.75	37.03		21:54:00	328.5	37.74	37.1173		21:54:00	328.5	37.01	36.839		21:54:00	328.5	37.76	37.2246		21:54:00	328.5	37.13	36.9388		21:54:00	37.01		22:55:00	37.05		07:55:00			02:41:00	37.14		16:54:00	36.99		13:54:00
22:56:00	36.83		22:56:00	37.28		22:56:00	344	36.73		22:56:00	344	37.03		21:55:00	328.75	37.73	37.1151		21:55:00	328.75	37	36.8379		21:55:00	328.75	37.75	37.2225		21:55:00	328.75	37.13	36.9363		21:55:00	37		22:56:00	37.04		07:56:00			02:42:00	37.14		16:55:00	36.98		13:55:00
22:57:00	36.82		22:57:00	37.28		22:57:00	344.25	36.73		22:57:00	344.25	37.04		21:56:00	329	37.73	37.113		21:56:00	329	37	36.8367		21:56:00	329	37.75	37.2204		21:56:00	329	37.12	36.9338		21:56:00	36.99		22:57:00	37.04		07:57:00			02:43:00	37.15		16:56:00	36.98		13:56:00
22:58:00	36.82		22:58:00	37.28		22:58:00	344.5	36.72		22:58:00	344.5	37.03		21:57:00	329.25	37.72	37.1108		21:57:00	329.25	37	36.8356		21:57:00	329.25	37.73	37.2182		21:57:00	329.25	37.12	36.9313		21:57:00			22:58:00			07:58:00			02:44:00	37.15		16:57:00	36.98		13:57:00
22:59:00	36.81		22:59:00	37.26		22:59:00	344.75	36.72		22:59:00	344.75	37.03		21:58:00	329.5	37.72	37.1086		21:58:00	329.5	37.01	36.8345		21:58:00	329.5	37.73	37.2161		21:58:00	329.5	37.13	36.9288		21:58:00			22:59:00			07:59:00			02:45:00	37.1		16:58:00	36.98		13:58:00
23:00:00	36.8		23:00:00	37.24		23:00:00	345	36.71		23:00:00	345	37.01		21:59:00	329.75	37.71	37.1064		21:59:00	329.75	37.03	36.8333		21:59:00	329.75	37.73	37.214		21:59:00	329.75	37.12	36.9263		21:59:00			23:00:00	37.02		08:00:00	36.54		02:46:00	37.1		16:59:00	36.96		13:59:00
23:01:00	36.8		23:01:00	37.23		23:01:00	345.25	36.69		23:01:00	345.25	37		22:00:00	330	37.71	37.1042		22:00:00	330	37.03	36.8322		22:00:00	330	37.73	37.2119		22:00:00	330	37.12	36.9238		22:00:00	36.96		23:01:00	37.01		08:01:00			02:47:00	37.13		17:00:00	36.94		14:00:00
23:02:00	36.8		23:02:00	37.22		23:02:00	345.5	36.71		23:02:00	345.5	37		22:01:00	330.25	37.7	37.102		22:01:00	330.25	37.03	36.8311		22:01:00	330.25	37.72	37.2098		22:01:00	330.25	37.11	36.9213		22:01:00	36.95		23:02:00	37		08:02:00			02:48:00	37.14		17:01:00	36.93		14:01:00
23:03:00	36.8		23:03:00	37.21		23:03:00	345.75	36.73		23:03:00	345.75	36.99		22:02:00	330.5	37.68	37.0998		22:02:00	330.5	37.02	36.8299		22:02:00	330.5	37.71	37.2076		22:02:00	330.5	37.11	36.9188		22:02:00	36.95		23:03:00	37		08:03:00			02:49:00	37.15		17:02:00	36.98		14:02:00
23:04:00	36.79		23:04:00	37.21		23:04:00	346	36.74		23:04:00	346	36.96		22:03:00	330.75	37.66	37.0976		22:03:00	330.75	37	36.8288		22:03:00	330.75	37.7	37.2055		22:03:00	330.75	37.1	36.9163		22:03:00	36.95		23:04:00	36.99		08:04:00			02:50:00	37.14		17:03:00	37.01		14:03:00
23:05:00	36.77		23:05:00	37.23		23:05:00	346.25	36.73		23:05:00	346.25	36.94		22:04:00	331	37.65	37.0954		22:04:00	331	36.98	36.8277		22:04:00	331	37.68	37.2034		22:04:00	331	37.1	36.9138		22:04:00	36.95		23:05:00	36.98		08:05:00	36.62		02:51:00	37.13		17:04:00	37.03		14:04:00
23:06:00	36.76		23:06:00	37.26		23:06:00	346.5	36.73		23:06:00	346.5	36.92		22:05:00	331.25	37.64	37.0932		22:05:00	331.25	36.96	36.8265		22:05:00	331.25	37.67	37.2012		22:05:00	331.25	37.08	36.9113		22:05:00	36.95		23:06:00	37		08:06:00			02:52:00	37.1		17:05:00	37.02		14:05:00
23:07:00	36.75		23:07:00	37.27		23:07:00	346.75	36.73		23:07:00	346.75	36.91		22:06:00	331.5	37.63	37.091		22:06:00	331.5	36.95	36.8254		22:06:00	331.5	37.66	37.1991		22:06:00	331.5	37.05	36.9088		22:06:00	36.95		23:07:00	37		08:07:00			02:53:00	37.1		17:06:00	37		14:06:00
23:08:00	36.75		23:08:00	37.27		23:08:00	347	36.73		23:08:00	347	36.89		22:07:00	331.75	37.63	37.0888		22:07:00	331.75	36.94	36.8243		22:07:00	331.75	37.64	37.1969		22:07:00	331.75	36.96	36.9063		22:07:00	36.95		23:08:00	37.01		08:08:00			02:54:00	37.08		17:07:00	37		14:07:00
23:09:00	36.75		23:09:00	37.28		23:09:00	347.25	36.73		23:09:00	347.25	36.89		22:08:00	332	37.62	37.0866		22:08:00	332	36.93	36.8231		22:08:00	332	37.64	37.1948		22:08:00	332	36.96	36.9039		22:08:00	36.97		23:09:00	37		08:09:00			02:55:00	37.09		17:08:00	37		14:08:00
23:10:00	36.75		23:10:00	37.3		23:10:00	347.5	36.74		23:10:00	347.5	36.88		22:09:00	332.25	37.62	37.0843		22:09:00	332.25	36.94	36.822		22:09:00	332.25	37.62	37.1927		22:09:00	332.25	36.95	36.9014		22:09:00	36.98		23:10:00	37		08:10:00			02:56:00	37.07		17:09:00	37.01		14:09:00
23:11:00	36.73		23:11:00	37.32		23:11:00	347.75	36.78		23:11:00	347.75	36.88		22:10:00	332.5	37.61	37.0821		22:10:00	332.5	36.95	36.8209		22:10:00	332.5	37.6	37.1905		22:10:00	332.5	36.95	36.8989		22:10:00	36.98		23:11:00	37		08:11:00			02:57:00	37.05		17:10:00	37.02		14:10:00
23:12:00	36.73		23:12:00	37.34		23:12:00	348	36.85		23:12:00	348	36.87		22:11:00	332.75	37.6	37.0799		22:11:00	332.75	36.96	36.8197		22:11:00	332.75	37.58	37.1884		22:11:00	332.75	36.96	36.8965		22:11:00	36.99		23:12:00	36.98		08:12:00			02:58:00	37.02		17:11:00	36.99		14:11:00
23:13:00	36.72		23:13:00	37.34		23:13:00	348.25	36.89		23:13:00	348.25	36.87		22:12:00	333	37.6	37.0776		22:12:00	333	36.95	36.8186		22:12:00	333	37.57	37.1862		22:12:00	333	37.15	36.894		22:12:00	36.99		23:13:00	36.98		08:13:00			02:59:00	37		17:12:00	36.96		14:12:00
23:14:00	36.71		23:14:00	37.36		23:14:00	348.5	36.91		23:14:00	348.5	36.87		22:13:00	333.25	37.6	37.0754		22:13:00	333.25	36.91	36.8175		22:13:00	333.25	37.57	37.1841		22:13:00	333.25	37.23	36.8915		22:13:00	36.99		23:14:00	36.96		08:14:00			03:00:00	37		17:13:00	36.94		14:13:00
23:15:00	36.7		23:15:00	37.39		23:15:00	348.75	36.93		23:15:00	348.75	36.87		22:14:00	333.5	37.59	37.0732		22:14:00	333.5	36.87	36.8163		22:14:00	333.5	37.57	37.1819		22:14:00	333.5	37.24	36.8891		22:14:00	37		23:15:00	36.94		08:15:00			03:01:00	36.98		17:14:00	36.96		14:14:00
23:16:00	36.69		23:16:00	37.42		23:16:00	349	36.93		23:16:00	349	36.87		22:15:00	333.75	37.6	37.0709		22:15:00	333.75	36.86	36.8152		22:15:00	333.75	37.57	37.1798		22:15:00	333.75	37.25	36.8866		22:15:00	37		23:16:00	36.92		08:16:00			03:02:00	36.96		17:15:00	36.98		14:15:00
23:17:00	36.69		23:17:00	37.46		23:17:00	349.25	36.96		23:17:00	349.25	36.87		22:16:00	334	37.59	37.0687		22:16:00	334	36.89	36.8141		22:16:00	334	37.57	37.1776		22:16:00	334	37.25	36.8842		22:16:00	37		23:17:00	36.91		08:17:00			03:03:00	36.94		17:16:00	36.97		14:16:00
23:18:00	36.69		23:18:00	37.46		23:18:00	349.5	36.99		23:18:00	349.5	36.87		22:17:00	334.25	37.58	37.0664		22:17:00	334.25	36.92	36.813		22:17:00	334.25	37.57	37.1755		22:17:00	334.25	37.25	36.8818		22:17:00	37		23:18:00	36.91		08:18:00			03:04:00	36.93		17:17:00	36.96		14:17:00
23:19:00	36.68		23:19:00	37.46		23:19:00	349.75	37.01		23:19:00	349.75	36.87		22:18:00	334.5	37.57	37.0641		22:18:00	334.5	36.92	36.8118		22:18:00	334.5	37.57	37.1733		22:18:00	334.5	37.26	36.8793		22:18:00	36.98		23:19:00	36.91		08:19:00			03:05:00	36.94		17:18:00	36.98		14:18:00
23:20:00	36.65		23:20:00	37.45		23:20:00	350	37.02		23:20:00	350	36.87		22:19:00	334.75	37.57	37.0619		22:19:00	334.75	36.93	36.8107		22:19:00	334.75	37.58	37.1711		22:19:00	334.75	37.26	36.8769		22:19:00	36.97		23:20:00	36.91		08:20:00			03:06:00	36.93		17:19:00	37.03		14:19:00
23:21:00	36.63		23:21:00	37.44		23:21:00	350.25	37.02		23:21:00	350.25	36.87		22:20:00	335	37.58	37.0596		22:20:00	335	36.94	36.8096		22:20:00	335	37.59	37.169		22:20:00	335	37.27	36.8745		22:20:00	36.95		23:21:00	36.91		08:21:00			03:07:00	36.94		17:20:00	37.05		14:20:00
23:22:00	36.61		23:22:00	37.45		23:22:00	350.5	37.02		23:22:00	350.5	36.87		22:21:00	335.25	37.58	37.0573		22:21:00	335.25	36.94	36.8084		22:21:00	335.25	37.59	37.1668		22:21:00	335.25	37.27	36.872		22:21:00	36.93		23:22:00	36.91		08:22:00			03:08:00	36.98		17:21:00	37.04		14:21:00
23:23:00	36.59		23:23:00	37.48		23:23:00	350.75	37.03		23:23:00	350.75	36.87		22:22:00	335.5	37.58	37.0551		22:22:00	335.5	36.94	36.8073		22:22:00	335.5	37.6	37.1647		22:22:00	335.5	37.26	36.8696		22:22:00	36.91		23:23:00	36.91		08:23:00			03:09:00	36.98		17:22:00	37.02		14:22:00
23:24:00	36.57		23:24:00	37.5		23:24:00	351	37.02		23:24:00	351	36.87		22:23:00	335.75	37.58	37.0528		22:23:00	335.75	36.95	36.8062		22:23:00	335.75	37.59	37.1625		22:23:00	335.75	37.26	36.8672		22:23:00	36.9		23:24:00	36.91		08:24:00			03:10:00	37.02		17:23:00	37.05		14:23:00
23:25:00	36.56		23:25:00	37.5		23:25:00	351.25	37.03		23:25:00	351.25	36.87		22:24:00	336	37.58	37.0505		22:24:00	336	36.96	36.8051		22:24:00	336		37.1603		22:24:00	336	37.23	36.8648		22:24:00	36.91		23:25:00	36.91		08:25:00			03:11:00	37.05		17:24:00	37.05		14:24:00
23:26:00	36.54		23:26:00	37.51		23:26:00	351.5	37.02		23:26:00	351.5	36.87		22:25:00	336.25	37.57	37.0482		22:25:00	336.25	36.96	36.8039		22:25:00	336.25		37.1582		22:25:00	336.25	37.22	36.8624		22:25:00	36.89		23:26:00	36.91		08:26:00			03:12:00	37.05		17:25:00	37.03		14:25:00
23:27:00	36.53		23:27:00	37.5		23:27:00	351.75	36.99		23:27:00	351.75	36.87		22:26:00	336.5	37.56	37.0459		22:26:00	336.5	36.95	36.8028		22:26:00	336.5		37.156		22:26:00	336.5	37.21	36.86		22:26:00	36.88		23:27:00	36.91		08:27:00			03:13:00	37.04		17:26:00	37.03		14:26:00
23:28:00	36.51		23:28:00	37.5		23:28:00	352	36.96		23:28:00	352	36.87		22:27:00	336.75	37.55	37.0436		22:27:00	336.75	36.96	36.8017		22:27:00	336.75		37.1538		22:27:00	336.75	37.21	36.8576		22:27:00	36.88		23:28:00	36.91		08:28:00			03:14:00	37.02		17:27:00	37.03		14:27:00
23:29:00	36.5		23:29:00	37.49		23:29:00	352.25	36.94		23:29:00	352.25	36.87		22:28:00	337	37.55	37.0414		22:28:00	337	36.96	36.8006		22:28:00	337		37.1517		22:28:00	337	37.21	36.8552		22:28:00	36.87		23:29:00	36.91		08:29:00			03:15:00	37.02		17:28:00	37.04		14:28:00
23:30:00	36.48		23:30:00	37.48		23:30:00	352.5	36.94		23:30:00	352.5	36.88		22:29:00	337.25	37.53	37.0391		22:29:00	337.25	36.97	36.7995		22:29:00	337.25		37.1495		22:29:00	337.25	37.21	36.8528		22:29:00	36.85		23:30:00	36.91		08:30:00			03:16:00	37.02		17:29:00	37.03		14:29:00
23:31:00	36.48		23:31:00	37.48		23:31:00	352.75	36.93		23:31:00	352.75	36.88		22:30:00	337.5	37.51	37.0368		22:30:00	337.5	36.98	36.7983		22:30:00	337.5		37.1473		22:30:00	337.5	37.2	36.8504		22:30:00	36.84		23:31:00	36.91		08:31:00			03:17:00	37.01		17:30:00	37.02		14:30:00
23:32:00	36.49		23:32:00	37.48		23:32:00	353	36.93		23:32:00	353	36.89		22:31:00	337.75	37.51	37.0345		22:31:00	337.75	36.98	36.7972		22:31:00	337.75	37.6	37.1451		22:31:00	337.75	37.2	36.848		22:31:00	36.82		23:32:00	36.91		08:32:00			03:18:00	37.01		17:31:00	37.01		14:31:00
23:33:00	36.48		23:33:00	37.48		23:33:00	353.25	36.92		23:33:00	353.25	36.89		22:32:00	338	37.5	37.0322		22:32:00	338	36.98	36.7961		22:32:00	338	37.61	37.143		22:32:00	338	37.19	36.8457		22:32:00	36.82		23:33:00	36.91		08:33:00			03:19:00	37		17:32:00	36.96		14:32:00
23:34:00	36.48		23:34:00	37.51		23:34:00	353.5	36.85		23:34:00	353.5	36.89		22:33:00	338.25	37.5	37.0298		22:33:00	338.25	36.98	36.795		22:33:00	338.25	37.61	37.1408		22:33:00	338.25	37.2	36.8433		22:33:00	36.8		23:34:00	36.91		08:34:00			03:20:00	37.01		17:33:00	36.96		14:33:00
23:35:00	36.47		23:35:00	37.54		23:35:00	353.75	36.75		23:35:00	353.75	36.9		22:34:00	338.5	37.5	37.0275		22:34:00	338.5	36.98	36.7939		22:34:00	338.5	37.62	37.1386		22:34:00	338.5	37.2	36.8409		22:34:00	36.8		23:35:00	36.9		08:35:00			03:21:00	37.02		17:34:00	36.95		14:34:00
23:36:00	36.46		23:36:00	37.56		23:36:00	354	36.71		23:36:00	354	36.92		22:35:00	338.75	37.5	37.0252		22:35:00	338.75	36.98	36.7928		22:35:00	338.75	37.6	37.1364		22:35:00	338.75	37.17	36.8386		22:35:00	36.78		23:36:00	36.89		08:36:00			03:22:00	37.02		17:35:00	36.94		14:35:00
23:37:00	36.45		23:37:00	37.56		23:37:00	354.25	36.7		23:37:00	354.25	36.93		22:36:00	339	37.48	37.0229		22:36:00	339	36.98	36.7916		22:36:00	339	37.6	37.1343		22:36:00	339	37.15	36.8362		22:36:00	36.76		23:37:00	36.88		08:37:00			03:23:00	37.03		17:36:00	36.91		14:36:00
23:38:00	36.44		23:38:00	37.55		23:38:00	354.5	36.69		23:38:00	354.5	36.93		22:37:00	339.25	37.49	37.0206		22:37:00	339.25	36.98	36.7905		22:37:00	339.25	37.59	37.1321		22:37:00	339.25		36.8339		22:37:00	36.75		23:38:00	36.88		08:38:00			03:24:00	37.03		17:37:00	36.89		14:37:00
23:39:00	36.44		23:39:00	37.57		23:39:00	354.75	36.67		23:39:00	354.75	36.94		22:38:00	339.5	37.48	37.0183		22:38:00	339.5	36.99	36.7894		22:38:00	339.5	37.57	37.1299		22:38:00	339.5		36.8315		22:38:00	36.71		23:39:00	36.88		08:39:00			03:25:00	37.04		17:38:00	36.87		14:38:00
23:40:00	36.43		23:40:00	37.6		23:40:00	355	36.67		23:40:00	355	36.94		22:39:00	339.75	37.48	37.0159		22:39:00	339.75	36.99	36.7883		22:39:00	339.75	37.56	37.1277		22:39:00	339.75		36.8292		22:39:00	36.71		23:40:00	36.89		08:40:00			03:26:00	37.03		17:39:00			14:39:00
23:41:00	36.42		23:41:00	37.64		23:41:00	355.25	36.66		23:41:00	355.25	36.99		22:40:00	340	37.47	37.0136		22:40:00	340	36.99	36.7872		22:40:00	340	37.55	37.1256		22:40:00	340		36.8269		22:40:00	36.69		23:41:00	36.88		08:41:00			03:27:00	37.02		17:40:00	36.83		14:40:00
23:42:00	36.41		23:42:00	37.64		23:42:00	355.5	36.69		23:42:00	355.5	37.01		22:41:00	340.25	37.46	37.0113		22:41:00	340.25	37	36.7861		22:41:00	340.25	37.54	37.1234		22:41:00	340.25		36.8245		22:41:00	36.67		23:42:00	36.87		08:42:00			03:28:00	37.02		17:41:00	36.81		14:41:00
23:43:00	36.39		23:43:00	37.64		23:43:00	355.75	36.69		23:43:00	355.75	37.01		22:42:00	340.5	37.44	37.009		22:42:00	340.5	36.99	36.785		22:42:00	340.5	37.53	37.1212		22:42:00	340.5		36.8222		22:42:00	36.66		23:43:00	36.86		08:43:00			03:29:00	37.02		17:42:00	36.8		14:42:00
23:44:00	36.38		23:44:00	37.65		23:44:00	356	36.67		23:44:00	356	37.12		22:43:00	340.75	37.43	37.0066		22:43:00	340.75	36.99	36.7839		22:43:00	340.75	37.52	37.119		22:43:00	340.75		36.8199		22:43:00	36.66		23:44:00	36.86		08:44:00			03:30:00	37.02		17:43:00	36.79		14:43:00
23:45:00	36.37		23:45:00	37.65		23:45:00	356.25	36.67		23:45:00	356.25	37.19		22:44:00	341	37.41	37.0043		22:44:00	341	37	36.7828		22:44:00	341	37.51	37.1168		22:44:00	341		36.8176		22:44:00	36.64		23:45:00	36.86		08:45:00			03:31:00	37.03		17:44:00	36.79		14:44:00
23:46:00	36.36		23:46:00	37.65		23:46:00	356.5	36.66		23:46:00	356.5	37.2		22:45:00	341.25	37.37	37.0019		22:45:00	341.25	37	36.7816		22:45:00	341.25	37.5	37.1147		22:45:00	341.25		36.8153		22:45:00	36.63		23:46:00	36.86		08:46:00			03:32:00	37.03		17:45:00	36.79		14:45:00
23:47:00	36.38		23:47:00	37.64		23:47:00	356.75	36.66		23:47:00	356.75	37.2		22:46:00	341.5	37.33	36.9996		22:46:00	341.5	37	36.7805		22:46:00	341.5	37.48	37.1125		22:46:00	341.5		36.813		22:46:00	36.62		23:47:00	36.86		08:47:00			03:33:00	37.03		17:46:00	36.78		14:46:00
23:48:00	36.39		23:48:00	37.64		23:48:00	357	36.66		23:48:00	357	37.2		22:47:00	341.75	37.32	36.9973		22:47:00	341.75	37.01	36.7794		22:47:00	341.75	37.46	37.1103		22:47:00	341.75		36.8107		22:47:00	36.6		23:48:00	36.86		08:48:00			03:34:00	37.04		17:47:00	36.78		14:47:00
23:49:00	36.4		23:49:00	37.64		23:49:00	357.25	36.66		23:49:00	357.25	37.2		22:48:00	342	37.31	36.9949		22:48:00	342	36.99	36.7783		22:48:00	342	37.46	37.1081		22:48:00	342		36.8084		22:48:00	36.59		23:49:00	36.86		08:49:00			03:35:00	37.04		17:48:00	36.8		14:48:00
23:50:00	36.41		23:50:00	37.66		23:50:00	357.5	36.66		23:50:00	357.5	37.2		22:49:00	342.25	37.3	36.9926		22:49:00	342.25	36.98	36.7772		22:49:00	342.25	37.44	37.1059		22:49:00	342.25		36.8061		22:49:00	36.58		23:50:00	36.86		08:50:00			03:36:00	37.05		17:49:00	36.86		14:49:00
23:51:00	36.41		23:51:00	37.66		23:51:00	357.75	36.64		23:51:00	357.75	37.2		22:50:00	342.5	37.28	36.9902		22:50:00	342.5	36.96	36.7761		22:50:00	342.5	37.43	37.1038		22:50:00	342.5		36.8038		22:50:00	36.56		23:51:00	36.87		08:51:00			03:37:00	37.07		17:50:00	36.94		14:50:00
23:52:00	36.42		23:52:00	37.65		23:52:00	358	36.64		23:52:00	358	37.2		22:51:00	342.75	37.27	36.9879		22:51:00	342.75	36.94	36.775		22:51:00	342.75	37.42	37.1016		22:51:00	342.75		36.8015		22:51:00	36.54		23:52:00	36.87		08:52:00			03:38:00	37.08		17:51:00	37.01		14:51:00
23:53:00	36.43		23:53:00	37.66		23:53:00	358.25	36.66		23:53:00	358.25	37.21		22:52:00	343	37.26	36.9855		22:52:00	343	36.91	36.7739		22:52:00	343	37.4	37.0994		22:52:00	343		36.7993		22:52:00	36.52		23:53:00	36.87		08:53:00			03:39:00	37.08		17:52:00	37.05		14:52:00
23:54:00	36.43		23:54:00	37.66		23:54:00	358.5	36.67		23:54:00	358.5	37.2		22:53:00	343.25	37.25	36.9832		22:53:00	343.25	36.89	36.7728		22:53:00	343.25	37.39	37.0972		22:53:00	343.25		36.797		22:53:00	36.51		23:54:00	36.87		08:54:00			03:40:00	37.08		17:53:00	37.07		14:53:00
23:55:00	36.44		23:55:00	37.66		23:55:00	358.75	36.67		23:55:00	358.75	37.2		22:54:00	343.5	37.25	36.9808		22:54:00	343.5	36.86	36.7717		22:54:00	343.5	37.38	37.095		22:54:00	343.5		36.7948		22:54:00	36.49		23:55:00	36.88		08:55:00			03:41:00	37.07		17:54:00	37.07		14:54:00
23:56:00	36.44		23:56:00	37.66		23:56:00	359	36.67		23:56:00	359	37.21		22:55:00	343.75	37.25	36.9784		22:55:00	343.75	36.84	36.7706		22:55:00	343.75	37.37	37.0928		22:55:00	343.75		36.7925		22:55:00	36.48		23:56:00	36.88		08:56:00			03:42:00	37.05		17:55:00	37.07		14:55:00
23:57:00	36.44		23:57:00	37.66		23:57:00	359.25	36.68		23:57:00	359.25	37.21		22:56:00	344	37.25	36.9761		22:56:00	344	36.81	36.7696		22:56:00	344	37.35	37.0907		22:56:00	344		36.7903		22:56:00	36.47		23:57:00	36.86		08:57:00			03:43:00	37.03		17:56:00	37.07		14:56:00
23:58:00	36.44		23:58:00	37.65		23:58:00	359.5	36.66		23:58:00	359.5	37.21		22:57:00	344.25	37.24	36.9737		22:57:00	344.25	36.8	36.7685		22:57:00	344.25	37.33	37.0885		22:57:00	344.25		36.788		22:57:00	36.46		23:58:00	36.86		08:58:00			03:44:00	36.95		17:57:00	37.07		14:57:00
23:59:00	36.44		23:59:00	37.65		23:59:00	359.75	36.66		23:59:00	359.75	37.21		22:58:00	344.5	37.23	36.9713		22:58:00	344.5	36.78	36.7674		22:58:00	344.5	37.31	37.0863		22:58:00	344.5	37	36.7858		22:58:00	36.45		23:59:00	36.86		08:59:00			03:45:00	36.94		17:58:00	37.07		14:58:00
00:00:00	36.44		00:00:00	37.64		00:00:00	0	36.66		00:00:00	0	37.21		22:59:00	344.75	37.21	36.969		22:59:00	344.75	36.76	36.7663		22:59:00	344.75	37.3	37.0841		22:59:00	344.75	37	36.7836		22:59:00	36.45		00:00:00	36.86		09:00:00			03:46:00	36.93		17:59:00	37.09		14:59:00
00:01:00	36.44		00:01:00	37.65		00:01:00	0.25	36.66		00:01:00	0.25	37.21		23:00:00	345		36.9666		23:00:00	345	36.75	36.7652		23:00:00	345	37.28	37.0819		23:00:00	345	36.99	36.7813		23:00:00	36.44		00:01:00	36.87		09:01:00			03:47:00	36.92		18:00:00	37.13		15:00:00
00:02:00	36.44		00:02:00	37.66		00:02:00	0.5	36.66		00:02:00	0.5	37.21		23:01:00	345.25		36.9642		23:01:00	345.25	36.74	36.7641		23:01:00	345.25	37.27	37.0798		23:01:00	345.25	36.99	36.7791		23:01:00	36.44		00:02:00	36.87		09:02:00	37.07		03:48:00	36.93		18:01:00	37.13		15:01:00
00:03:00	36.42		00:03:00	37.66		00:03:00	0.75	36.66		00:03:00	0.75	37.21		23:02:00	345.5	37.18	36.9619		23:02:00	345.5	36.73	36.763		23:02:00	345.5	37.25	37.0776		23:02:00	345.5	37	36.7769		23:02:00	36.44		00:03:00	36.88		09:03:00	37.07		03:49:00	37.01		18:02:00	37.13		15:02:00
00:04:00	36.42		00:04:00	37.61		00:04:00	1	36.65		00:04:00	1	37.21		23:03:00	345.75	37.17	36.9595		23:03:00	345.75	36.74	36.7619		23:03:00	345.75	37.23	37.0754		23:03:00	345.75	37.01	36.7747		23:03:00	36.44		00:04:00	36.89		09:04:00	37.07		03:50:00	37.11		18:03:00	37.1		15:03:00
00:05:00	36.42		00:05:00	37.6		00:05:00	1.25	36.64		00:05:00	1.25	37.18		23:04:00	346	37.15	36.9571		23:04:00	346	36.74	36.7609		23:04:00	346	37.22	37.0732		23:04:00	346	37.02	36.7725		23:04:00	36.44		00:05:00	36.89		09:05:00	37.07		03:51:00	37.13		18:04:00	37.06		15:04:00
00:06:00	36.42		00:06:00	37.58		00:06:00	1.5	36.64		00:06:00	1.5	37.17		23:05:00	346.25	37.15	36.9547		23:05:00	346.25	36.72	36.7598		23:05:00	346.25	37.21	37.071		23:05:00	346.25	37.02	36.7703		23:05:00	36.44		00:06:00	36.89		09:06:00	37.07		03:52:00	37.13		18:05:00	37.03		15:05:00
00:07:00	36.4		00:07:00	37.61		00:07:00	1.75	36.64		00:07:00	1.75	37.15		23:06:00	346.5	37.12	36.9524		23:06:00	346.5	36.71	36.7587		23:06:00	346.5	37.21	37.0689		23:06:00	346.5	37.03	36.7681		23:06:00	36.45		00:07:00	36.9		09:07:00	37.07		03:53:00	37.13		18:06:00	37		15:06:00
00:08:00	36.37		00:08:00	37.62		00:08:00	2	36.64		00:08:00	2	37.14		23:07:00	346.75	37.1	36.95		23:07:00	346.75	36.69	36.7576		23:07:00	346.75	37.2	37.0667		23:07:00	346.75	37.03	36.766		23:07:00	36.45		00:08:00	36.9		09:08:00	37.05		03:54:00	37.14		18:07:00	36.98		15:07:00
00:09:00	36.36		00:09:00	37.64		00:09:00	2.25	36.63		00:09:00	2.25	37.14		23:08:00	347	37.08	36.9476		23:08:00	347	36.7	36.7566		23:08:00	347	37.19	37.0645		23:08:00	347	37.02	36.7638		23:08:00	36.46		00:09:00	36.91		09:09:00	36.89		03:55:00	37.14		18:08:00	36.98		15:08:00
00:10:00	36.35		00:10:00	37.65		00:10:00	2.5	36.64		00:10:00	2.5	37.14		23:09:00	347.25	37.08	36.9452		23:09:00	347.25	36.69	36.7555		23:09:00	347.25	37.19	37.0623		23:09:00	347.25	37.02	36.7616		23:09:00	36.47		00:10:00	36.91		09:10:00			03:56:00	37.14		18:09:00	37		15:09:00
00:11:00	36.35		00:11:00	37.65		00:11:00	2.75	36.63		00:11:00	2.75	37.14		23:10:00	347.5	37.06	36.9428		23:10:00	347.5	36.68	36.7544		23:10:00	347.5	37.19	37.0602		23:10:00	347.5	37	36.7595		23:10:00	36.47		00:11:00	36.91		09:11:00			03:57:00	37.15		18:10:00	37.01		15:10:00
00:12:00	36.34		00:12:00	37.63		00:12:00	3	36.63		00:12:00	3	37.16		23:11:00	347.75	37.03	36.9404		23:11:00	347.75	36.69	36.7533		23:11:00	347.75	37.19	37.058		23:11:00	347.75	37	36.7573		23:11:00	36.48		00:12:00	36.91		09:12:00			03:58:00	37.13		18:11:00	37.01		15:11:00
00:13:00	36.33		00:13:00	37.59		00:13:00	3.25	36.63		00:13:00	3.25	37.21		23:12:00	348	37.02	36.9381		23:12:00	348	36.7	36.7523		23:12:00	348	37.19	37.0558		23:12:00	348	36.97	36.7552		23:12:00	36.48		00:13:00	36.91		09:13:00			03:59:00	37.12		18:12:00	37.02		15:12:00
00:14:00	36.31		00:14:00	37.58		00:14:00	3.5	36.62		00:14:00	3.5	37.21		23:13:00	348.25	37.01	36.9357		23:13:00	348.25	36.7	36.7512		23:13:00	348.25	37.18	37.0536		23:13:00	348.25	36.95	36.753		23:13:00	36.48		00:14:00	36.92		09:14:00			04:00:00	37.1		18:13:00	37.01		15:13:00
00:15:00	36.3		00:15:00	37.57		00:15:00	3.75	36.61		00:15:00	3.75	37.2		23:14:00	348.5	37	36.9333		23:14:00	348.5	36.7	36.7501		23:14:00	348.5	37.17	37.0515		23:14:00	348.5	36.94	36.7509		23:14:00	36.48		00:15:00	36.92		09:15:00			04:01:00	37.04		18:14:00	37.01		15:14:00
00:16:00	36.3		00:16:00	37.57		00:16:00	4	36.6		00:16:00	4	37.2		23:15:00	348.75	36.99	36.9309		23:15:00	348.75	36.69	36.7491		23:15:00	348.75	37.17	37.0493		23:15:00	348.75	36.93	36.7488		23:15:00	36.49		00:16:00	36.92		09:16:00			04:02:00	37.01		18:15:00	37.01		15:15:00
00:17:00	36.3		00:17:00	37.55		00:17:00	4.25	36.6		00:17:00	4.25	37.2		23:16:00	349	36.99	36.9285		23:16:00	349	36.69	36.748		23:16:00	349	37.17	37.0471		23:16:00	349	36.92	36.7467		23:16:00	36.49		00:17:00	36.92		09:17:00			04:03:00	37		18:16:00	37		15:16:00
00:18:00	36.29		00:18:00	37.54		00:18:00	4.5	36.6		00:18:00	4.5	37.19		23:17:00	349.25	36.99	36.9261		23:17:00	349.25	36.69	36.747		23:17:00	349.25	37.17	37.045		23:17:00	349.25	36.88	36.7445		23:17:00	36.49		00:18:00	36.93		09:18:00			04:04:00	36.99		18:17:00	37		15:17:00
00:19:00	36.29		00:19:00	37.52		00:19:00	4.75	36.6		00:19:00	4.75	37.14		23:18:00	349.5	36.98	36.9237		23:18:00	349.5	36.66	36.7459		23:18:00	349.5	37.17	37.0428		23:18:00	349.5	36.85	36.7424		23:18:00	36.5		00:19:00	36.93		09:19:00			04:05:00	36.97		18:18:00	37.01		15:18:00
00:20:00	36.29		00:20:00	37.48		00:20:00	5	36.6		00:20:00	5	37.12		23:19:00	349.75	36.98	36.9213		23:19:00	349.75	36.66	36.7448		23:19:00	349.75	37.17	37.0406		23:19:00	349.75	36.77	36.7403		23:19:00	36.5		00:20:00	36.93		09:20:00			04:06:00	36.93		18:19:00	37.04		15:19:00
00:21:00	36.3		00:21:00	37.46		00:21:00	5.25	36.6		00:21:00	5.25	37.12		23:20:00	350	36.98	36.9189		23:20:00	350	36.68	36.7438		23:20:00	350	37.17	37.0385		23:20:00	350	36.71	36.7382		23:20:00	36.51		00:21:00	36.93		09:21:00			04:07:00	36.91		18:20:00	37.05		15:20:00
00:22:00	36.29		00:22:00	37.45		00:22:00	5.5	36.59		00:22:00	5.5	37.12		23:21:00	350.25	36.96	36.9165		23:21:00	350.25	36.68	36.7427		23:21:00	350.25	37.17	37.0363		23:21:00	350.25	36.7	36.7362		23:21:00	36.51		00:22:00	36.94		09:22:00			04:08:00	36.92		18:21:00	37.05		15:21:00
00:23:00	36.29		00:23:00	37.44		00:23:00	5.75	36.59		00:23:00	5.75	37.14		23:22:00	350.5	36.95	36.9142		23:22:00	350.5	36.68	36.7417		23:22:00	350.5	37.17	37.0341		23:22:00	350.5	36.7	36.7341		23:22:00	36.51		00:23:00	36.94		09:23:00			04:09:00	36.94		18:22:00	37.05		15:22:00
00:24:00	36.29		00:24:00	37.43		00:24:00	6	36.6		00:24:00	6	37.11		23:23:00	350.75	36.94	36.9118		23:23:00	350.75	36.68	36.7406		23:23:00	350.75	37.17	37.032		23:23:00	350.75	36.7	36.732		23:23:00	36.51		00:24:00	36.93		09:24:00			04:10:00	36.94		18:23:00	37.05		15:23:00
00:25:00	36.28		00:25:00	37.44		00:25:00	6.25	36.61		00:25:00	6.25	37.08		23:24:00	351	36.92	36.9094		23:24:00	351	36.68	36.7396		23:24:00	351	37.17	37.0298		23:24:00	351	36.7	36.7299		23:24:00	36.51		00:25:00	36.94		09:25:00			04:11:00	36.95		18:24:00	37.05		15:24:00
00:26:00	36.28		00:26:00	37.44		00:26:00	6.5	36.6		00:26:00	6.5	37.06		23:25:00	351.25	36.91	36.907		23:25:00	351.25	36.67	36.7385		23:25:00	351.25	37.16	37.0276		23:25:00	351.25	36.68	36.7279		23:25:00	36.52		00:26:00	36.94		09:26:00			04:12:00	36.97		18:25:00	37.05		15:25:00
00:27:00	36.28		00:27:00	37.43		00:27:00	6.75	36.6		00:27:00	6.75	37.05		23:26:00	351.5	36.89	36.9046		23:26:00	351.5	36.67	36.7375		23:26:00	351.5	37.16	37.0255		23:26:00	351.5	36.66	36.7258		23:26:00	36.52		00:27:00	36.94		09:27:00			04:13:00	36.98		18:26:00	37.04		15:26:00
00:28:00	36.28		00:28:00	37.42		00:28:00	7	36.62		00:28:00	7	37.05		23:27:00	351.75	36.88	36.9022		23:27:00	351.75	36.67	36.7364		23:27:00	351.75	37.15	37.0233		23:27:00	351.75	36.63	36.7238		23:27:00	36.53		00:28:00	36.94		09:28:00			04:14:00	36.99		18:27:00	37.05		15:27:00
00:29:00	36.28		00:29:00	37.42		00:29:00	7.25	36.62		00:29:00	7.25	37.04		23:28:00	352	36.87	36.8998		23:28:00	352	36.67	36.7354		23:28:00	352	37.14	37.0212		23:28:00	352	36.62	36.7218		23:28:00	36.53		00:29:00	36.94		09:29:00			04:15:00	36.98		18:28:00	37.06		15:28:00
00:30:00	36.28		00:30:00	37.42		00:30:00	7.5	36.62		00:30:00	7.5	37.03		23:29:00	352.25	36.85	36.8974		23:29:00	352.25	36.68	36.7344		23:29:00	352.25	37.14	37.019		23:29:00	352.25	36.61	36.7197		23:29:00	36.53		00:30:00	36.94		09:30:00			04:16:00	36.98		18:29:00	37.06		15:29:00
00:31:00	36.28		00:31:00	37.42		00:31:00	7.75	36.62		00:31:00	7.75	37.03		23:30:00	352.5	36.84	36.895		23:30:00	352.5	36.68	36.7333		23:30:00	352.5	37.14	37.0169		23:30:00	352.5	36.6	36.7177		23:30:00	36.53		00:31:00	36.95		09:31:00			04:17:00	36.92		18:30:00	37.06		15:30:00
00:32:00	36.28		00:32:00	37.41		00:32:00	8	36.62		00:32:00	8	37.03		23:31:00	352.75	36.83	36.8926		23:31:00	352.75	36.69	36.7323		23:31:00	352.75	37.12	37.0147		23:31:00	352.75	36.6	36.7157		23:31:00	36.53		00:32:00	36.95		09:32:00			04:18:00	36.94		18:31:00	37.07		15:31:00
00:33:00	36.28		00:33:00	37.41		00:33:00	8.25	36.61		00:33:00	8.25	37.03		23:32:00	353	36.81	36.8902		23:32:00	353	36.69	36.7313		23:32:00	353	37.12	37.0126		23:32:00	353	36.59	36.7137		23:32:00	36.54		00:33:00	36.95		09:33:00			04:19:00	36.96		18:32:00	37.07		15:32:00
00:34:00	36.28		00:34:00	37.41		00:34:00	8.5	36.6		00:34:00	8.5	37.03		23:33:00	353.25	36.8	36.8878		23:33:00	353.25	36.69	36.7302		23:33:00	353.25	37.12	37.0104		23:33:00	353.25	36.58	36.7117		23:33:00	36.54		00:34:00	36.96		09:34:00			04:20:00	36.96		18:33:00	37.06		15:33:00
00:35:00	36.28		00:35:00	37.42		00:35:00	8.75	36.61		00:35:00	8.75	37.04		23:34:00	353.5	36.78	36.8854		23:34:00	353.5	36.67	36.7292		23:34:00	353.5	37.12	37.0083		23:34:00	353.5	36.58	36.7097		23:34:00	36.53		00:35:00	36.96		09:35:00			04:21:00	36.96		18:34:00	37.04		15:34:00
00:36:00	36.29		00:36:00	37.42		00:36:00	9	36.6		00:36:00	9	37.02		23:35:00	353.75	36.77	36.883		23:35:00	353.75	36.67	36.7282		23:35:00	353.75	37.12	37.0061		23:35:00	353.75	36.57	36.7077		23:35:00	36.53		00:36:00	36.97		09:36:00			04:22:00	36.96		18:35:00	37.02		15:35:00
00:37:00	36.29		00:37:00	37.44		00:37:00	9.25	36.62		00:37:00	9.25	37.02		23:36:00	354	36.77	36.8806		23:36:00	354	36.66	36.7272		23:36:00	354	37.11	37.004		23:36:00	354	36.57	36.7057		23:36:00	36.52		00:37:00	36.97		09:37:00			04:23:00	36.97		18:36:00	37.01		15:36:00
00:38:00	36.29		00:38:00	37.43		00:38:00	9.5	36.63		00:38:00	9.5	37.03		23:37:00	354.25	36.76	36.8782		23:37:00	354.25	36.67	36.7261		23:37:00	354.25	37.11	37.0019		23:37:00	354.25	36.56	36.7038		23:37:00	36.53		00:38:00	36.98		09:38:00			04:24:00	36.96		18:37:00	37		15:37:00
00:39:00	36.28		00:39:00	37.43		00:39:00	9.75	36.62		00:39:00	9.75	37.03		23:38:00	354.5	36.76	36.8758		23:38:00	354.5	36.69	36.7251		23:38:00	354.5	37.09	36.9997		23:38:00	354.5	36.55	36.7018		23:38:00	36.53		00:39:00	36.98		09:39:00			04:25:00	36.96		18:38:00	37		15:38:00
00:40:00			00:40:00	37.43		00:40:00	10	36.62		00:40:00	10	37.03		23:39:00	354.75	36.75	36.8734		23:39:00	354.75	36.69	36.7241		23:39:00	354.75	37.08	36.9976		23:39:00	354.75	36.55	36.6998		23:39:00	36.53		00:40:00	36.99		09:40:00	36.8		04:26:00	36.95		18:39:00	36.99		15:39:00
00:41:00			00:41:00	37.43		00:41:00	10.25	36.62		00:41:00	10.25	37.03		23:40:00	355	36.74	36.871		23:40:00	355	36.7	36.7231		23:40:00	355	37.06	36.9954		23:40:00	355	36.54	36.6979		23:40:00	36.53		00:41:00	36.98		09:41:00	36.83		04:27:00	36.95		18:40:00	36.98		15:40:00
00:42:00			00:42:00	37.43		00:42:00	10.5	36.63		00:42:00	10.5	37.02		23:41:00	355.25	36.73	36.8686		23:41:00	355.25	36.73	36.7221		23:41:00	355.25	37.05	36.9933		23:41:00	355.25	36.54	36.696		23:41:00	36.53		00:42:00	36.98		09:42:00	36.87		04:28:00	36.96		18:41:00	36.98		15:41:00
00:43:00			00:43:00	37.42		00:43:00	10.75	36.63		00:43:00	10.75	37.03		23:42:00	355.5	36.69	36.8662		23:42:00	355.5	36.73	36.7211		23:42:00	355.5	37.05	36.9912		23:42:00	355.5	36.54	36.694		23:42:00	36.53		00:43:00	36.96		09:43:00	36.93		04:29:00	36.95		18:42:00	36.97		15:42:00
00:44:00			00:44:00	37.4		00:44:00	11	36.63		00:44:00	11	37.03		23:43:00	355.75	36.67	36.8638		23:43:00	355.75	36.73	36.7201		23:43:00	355.75	37.04	36.9891		23:43:00	355.75	36.53	36.6921		23:43:00	36.54		00:44:00	36.95		09:44:00	36.98		04:30:00	36.95		18:43:00	36.98		15:43:00
00:45:00			00:45:00	37.4		00:45:00	11.25	36.63		00:45:00	11.25	37.03		23:44:00	356	36.64	36.8614		23:44:00	356	36.72	36.7191		23:44:00	356	37.04	36.9869		23:44:00	356	36.53	36.6902		23:44:00	36.54		00:45:00	36.95		09:45:00	37.02		04:31:00	36.95		18:44:00	37.01		15:44:00
00:46:00			00:46:00	37.39		00:46:00	11.5	36.63		00:46:00	11.5	37.01		23:45:00	356.25	36.61	36.859		23:45:00	356.25	36.72	36.7181		23:45:00	356.25	37.03	36.9848		23:45:00	356.25	36.51	36.6883		23:45:00	36.54		00:46:00	36.94		09:46:00	37.05		04:32:00	36.94		18:45:00	37.01		15:45:00
00:47:00			00:47:00	37.4		00:47:00	11.75	36.62		00:47:00	11.75	37.01		23:46:00	356.5	36.59	36.8566		23:46:00	356.5	36.72	36.7171		23:46:00	356.5	37.03	36.9827		23:46:00	356.5	36.51	36.6864		23:46:00	36.54		00:47:00	36.96		09:47:00	37.12		04:33:00	36.92		18:46:00			15:46:00
00:48:00			00:48:00	37.4		00:48:00	12	36.62		00:48:00	12	37.02		23:47:00	356.75	36.58	36.8542		23:47:00	356.75	36.72	36.7161		23:47:00	356.75	37.02	36.9806		23:47:00	356.75	36.5	36.6845		23:47:00	36.54		00:48:00	36.96		09:48:00	37.14		04:34:00	36.9		18:47:00			15:47:00
00:49:00			00:49:00	37.39		00:49:00	12.25	36.62		00:49:00	12.25	37.02		23:48:00	357	36.57	36.8518		23:48:00	357	36.72	36.7151		23:48:00	357	37.01	36.9784		23:48:00	357	36.49	36.6826		23:48:00	36.55		00:49:00	36.96		09:49:00	37.16		04:35:00	36.88		18:48:00			15:48:00
00:50:00			00:50:00	37.39		00:50:00	12.5	36.63		00:50:00	12.5	37.02		23:49:00	357.25	36.56	36.8494		23:49:00	357.25	36.72	36.7141		23:49:00	357.25	37	36.9763		23:49:00	357.25	36.48	36.6807		23:49:00	36.55		00:50:00	36.97		09:50:00	37.26		04:36:00	36.87		18:49:00			15:49:00
00:51:00			00:51:00	37.41		00:51:00	12.75	36.62		00:51:00	12.75	37.03		23:50:00	357.5	36.56	36.847		23:50:00	357.5	36.71	36.7131		23:50:00	357.5	37	36.9742		23:50:00	357.5	36.48	36.6789		23:50:00	36.55		00:51:00	36.97		09:51:00	37.3		04:37:00	36.82		18:50:00			15:50:00
00:52:00			00:52:00	37.42		00:52:00	13	36.62		00:52:00	13	37.03		23:51:00	357.75	36.55	36.8446		23:51:00	357.75	36.73	36.7121		23:51:00	357.75	36.99	36.9721		23:51:00	357.75	36.47	36.677		23:51:00	36.55		00:52:00	36.95		09:52:00	37.38		04:38:00	36.82		18:51:00			15:51:00
00:53:00			00:53:00	37.41		00:53:00	13.25	36.62		00:53:00	13.25	37.03		23:52:00	358	36.55	36.8422		23:52:00	358	36.73	36.7111		23:52:00	358	36.98	36.97		23:52:00	358	36.45	36.6751		23:52:00	36.56		00:53:00	36.92		09:53:00	37.5		04:39:00	36.83		18:52:00			15:52:00
00:54:00			00:54:00	37.39		00:54:00	13.5	36.63		00:54:00	13.5	37.04		23:53:00	358.25	36.54	36.8398		23:53:00	358.25	36.74	36.7101		23:53:00	358.25	36.96	36.9679		23:53:00	358.25	36.45	36.6733		23:53:00	36.56		00:54:00	36.92		09:54:00	37.53		04:40:00	36.84		18:53:00			15:53:00
00:55:00	36.32		00:55:00	37.36		00:55:00	13.75	36.63		00:55:00	13.75	37.03		23:54:00	358.5	36.53	36.8374		23:54:00	358.5	36.74	36.7091		23:54:00	358.5	36.95	36.9658		23:54:00	358.5	36.46	36.6715		23:54:00	36.56		00:55:00	36.92		09:55:00	37.52		04:41:00	36.84		18:54:00			15:54:00
00:56:00	36.32		00:56:00	37.34		00:56:00	14	36.63		00:56:00	14	37.03		23:55:00	358.75	36.53	36.835		23:55:00	358.75	36.74	36.7082		23:55:00	358.75	36.94	36.9637		23:55:00	358.75	36.46	36.6696		23:55:00	36.55		00:56:00	36.92		09:56:00	37.52		04:42:00	36.85		18:55:00			15:55:00
00:57:00	36.33		00:57:00	37.33		00:57:00	14.25	36.64		00:57:00	14.25	37.03		23:56:00	359	36.52	36.8326		23:56:00	359	36.75	36.7072		23:56:00	359	36.94	36.9616		23:56:00	359	36.46	36.6678		23:56:00	36.55		00:57:00	36.92		09:57:00	37.51		04:43:00	36.85		18:56:00			15:56:00
00:58:00	36.33		00:58:00	37.32		00:58:00	14.5	36.66		00:58:00	14.5	37.03		23:57:00	359.25	36.51	36.8302		23:57:00	359.25	36.73	36.7062		23:57:00	359.25	36.92	36.9595		23:57:00	359.25	36.46	36.666		23:57:00	36.55		00:58:00	36.92		09:58:00	37.52		04:44:00	36.82		18:57:00			15:57:00
00:59:00	36.32		00:59:00	37.32		00:59:00	14.75	36.66		00:59:00	14.75	37.03		23:58:00	359.5	36.5	36.8279		23:58:00	359.5	36.73	36.7052		23:58:00	359.5	36.92	36.9574		23:58:00	359.5	36.46	36.6642		23:58:00	36.54		00:59:00	36.92		09:59:00	37.51		04:45:00	36.8		18:58:00			15:58:00
01:00:00	36.32		01:00:00	37.37		01:00:00	15	36.66		01:00:00	15	37.02		23:59:00	359.75	36.47	36.8255		23:59:00	359.75	36.73	36.7043		23:59:00	359.75	36.92	36.9553		23:59:00	359.75	36.46	36.6624		23:59:00	36.55		01:00:00	36.92		10:00:00	37.58		04:46:00	36.78		18:59:00			15:59:00
01:01:00	36.32		01:01:00	37.37		01:01:00	15.25	36.66		01:01:00	15.25	37.02		00:00:00	0	36.46	36.8231		00:00:00	0	36.73	36.7033		00:00:00	0	36.91	36.9532		00:00:00	0	36.46	36.6606		00:00:00	36.55		01:01:00	36.91		10:01:00	37.59		04:47:00	36.77		19:00:00			16:00:00
01:02:00	36.3		01:02:00	37.39		01:02:00	15.5	36.66		01:02:00	15.5	37.04		00:01:00	0.25	36.45	36.8207		00:01:00	0.25	36.73	36.7023		00:01:00	0.25	36.91	36.9511		00:01:00	0.25	36.47	36.6588		00:01:00	36.55		01:02:00	36.92		10:02:00	37.55		04:48:00	36.76		19:01:00			16:01:00
01:03:00	36.29		01:03:00	37.41		01:03:00	15.75	36.65		01:03:00	15.75	37.04		00:02:00	0.5	36.45	36.8183		00:02:00	0.5	36.73	36.7014		00:02:00	0.5	36.91	36.9491		00:02:00	0.5	36.47	36.6571		00:02:00	36.54		01:03:00	36.91		10:03:00	37.43		04:49:00	36.76		19:02:00			16:02:00
01:04:00	36.28		01:04:00	37.42		01:04:00	16	36.64		01:04:00	16	37.05		00:03:00	0.75	36.42	36.8159		00:03:00	0.75	36.73	36.7004		00:03:00	0.75	36.91	36.947		00:03:00	0.75	36.47	36.6553		00:03:00	36.54		01:04:00	36.92		10:04:00	37.44		04:50:00	36.76		19:03:00			16:03:00
01:05:00	36.27		01:05:00	37.41		01:05:00	16.25	36.64		01:05:00	16.25	37.05		00:04:00	1	36.42	36.8135		00:04:00	1	36.73	36.6995		00:04:00	1	36.91	36.9449		00:04:00	1	36.48	36.6536		00:04:00	36.54		01:05:00	36.92		10:05:00	37.43		04:51:00	36.84		19:04:00			16:04:00
01:06:00	36.26		01:06:00	37.42		01:06:00	16.5	36.63		01:06:00	16.5	37.06		00:05:00	1.25	36.41	36.8112		00:05:00	1.25	36.74	36.6985		00:05:00	1.25	36.89	36.9428		00:05:00	1.25	36.48	36.6518		00:05:00	36.54		01:06:00	36.92		10:06:00	37.39		04:52:00	36.89		19:05:00			16:05:00
01:07:00	36.26		01:07:00	37.42		01:07:00	16.75	36.62		01:07:00	16.75	37.06		00:06:00	1.5	36.41	36.8088		00:06:00	1.5	36.74	36.6976		00:06:00	1.5	36.88	36.9408		00:06:00	1.5	36.48	36.6501		00:06:00	36.55		01:07:00	36.92		10:07:00	37.37		04:53:00	36.92		19:06:00			16:06:00
01:08:00	36.26		01:08:00	37.43		01:08:00	17	36.62		01:08:00	17	37.06		00:07:00	1.75	36.41	36.8064		00:07:00	1.75	36.74	36.6966		00:07:00	1.75	36.87	36.9387		00:07:00	1.75	36.48	36.6483		00:07:00	36.54		01:08:00	36.93		10:08:00	37.37		04:54:00	36.93		19:07:00			16:07:00
01:09:00	36.26		01:09:00	37.45		01:09:00	17.25	36.62		01:09:00	17.25	37.06		00:08:00	2	36.41	36.804		00:08:00	2	36.75	36.6957		00:08:00	2	36.86	36.9366		00:08:00	2	36.48	36.6466		00:08:00	36.55		01:09:00	36.93		10:09:00	37.38		04:55:00	36.93		19:08:00			16:08:00
01:10:00	36.27		01:10:00	37.46		01:10:00	17.5	36.63		01:10:00	17.5	37.06		00:09:00	2.25	36.4	36.8016		00:09:00	2.25	36.74	36.6947		00:09:00	2.25	36.85	36.9346		00:09:00	2.25	36.48	36.6449		00:09:00	36.55		01:10:00	36.93		10:10:00	37.36		04:56:00	36.94		19:09:00			16:09:00
01:11:00	36.27		01:11:00	37.45		01:11:00	17.75	36.63		01:11:00	17.75	37.06		00:10:00	2.5	36.41	36.7993		00:10:00	2.5	36.74	36.6938		00:10:00	2.5	36.85	36.9325		00:10:00	2.5	36.48	36.6432		00:10:00	36.56		01:11:00	36.92		10:11:00	37.33		04:57:00	36.93		19:10:00			16:10:00
01:12:00	36.27		01:12:00	37.44		01:12:00	18	36.63		01:12:00	18	37.06		00:11:00	2.75	36.41	36.7969		00:11:00	2.75	36.73	36.6928		00:11:00	2.75	36.85	36.9305		00:11:00	2.75	36.48	36.6415		00:11:00	36.56		01:12:00	36.92		10:12:00	37.37		04:58:00	36.93		19:11:00			16:11:00
01:13:00	36.27		01:13:00	37.45		01:13:00	18.25	36.61		01:13:00	18.25	37.06		00:12:00	3	36.41	36.7945		00:12:00	3	36.73	36.6919		00:12:00	3	36.85	36.9284		00:12:00	3	36.48	36.6398		00:12:00	36.56		01:13:00	36.92		10:13:00	37.39		04:59:00	36.93		19:12:00			16:12:00
01:14:00	36.27		01:14:00	37.44		01:14:00	18.5	36.6		01:14:00	18.5	37.06		00:13:00	3.25	36.41	36.7922		00:13:00	3.25	36.73	36.691		00:13:00	3.25	36.85	36.9264		00:13:00	3.25	36.48	36.6382		00:13:00	36.57		01:14:00	36.93		10:14:00	37.44		05:00:00	36.94		19:13:00			16:13:00
01:15:00	36.27		01:15:00	37.42		01:15:00	18.75	36.61		01:15:00	18.75	37.06		00:14:00	3.5	36.41	36.7898		00:14:00	3.5	36.73	36.6901		00:14:00	3.5	36.84	36.9243		00:14:00	3.5	36.48	36.6365		00:14:00	36.57		01:15:00	36.92		10:15:00	37.44		05:01:00	36.95		19:14:00			16:14:00
01:16:00	36.27		01:16:00	37.4		01:16:00	19	36.6		01:16:00	19	37.07		00:15:00	3.75	36.4	36.7874		00:15:00	3.75	36.73	36.6891		00:15:00	3.75	36.84	36.9223		00:15:00	3.75	36.48	36.6348		00:15:00	36.57		01:16:00	36.92		10:16:00	37.42		05:02:00	36.98		19:15:00			16:15:00
01:17:00	36.27		01:17:00	37.4		01:17:00	19.25	36.59		01:17:00	19.25	37.06		00:16:00	4	36.39	36.7851		00:16:00	4	36.74	36.6882		00:16:00	4	36.84	36.9202		00:16:00	4	36.48	36.6332		00:16:00	36.57		01:17:00	36.92		10:17:00	37.3		05:03:00	37		19:16:00			16:16:00
01:18:00	36.28		01:18:00	37.4		01:18:00	19.5	36.59		01:18:00	19.5	37.05		00:17:00	4.25	36.38	36.7827		00:17:00	4.25	36.74	36.6873		00:17:00	4.25	36.85	36.9182		00:17:00	4.25	36.48	36.6315		00:17:00	36.58		01:18:00	36.92		10:18:00	37.33		05:04:00	37		19:17:00			16:17:00
01:19:00	36.27		01:19:00	37.41		01:19:00	19.75	36.6		01:19:00	19.75	37.05		00:18:00	4.5	36.38	36.7803		00:18:00	4.5	36.75	36.6864		00:18:00	4.5	36.84	36.9162		00:18:00	4.5	36.48	36.6299		00:18:00	36.58		01:19:00	36.92		10:19:00	37.33		05:05:00	37.01		19:18:00			16:18:00
01:20:00	36.27		01:20:00	37.4		01:20:00	20	36.6		01:20:00	20	37.05		00:19:00	4.75	36.38	36.778		00:19:00	4.75	36.75	36.6855		00:19:00	4.75	36.83	36.9142		00:19:00	4.75	36.5	36.6283		00:19:00	36.58		01:20:00	36.91		10:20:00	37.32		05:06:00	37.01		19:19:00			16:19:00
01:21:00	36.26		01:21:00	37.37		01:21:00	20.25	36.6		01:21:00	20.25	37.05		00:20:00	5	36.39	36.7756		00:20:00	5	36.75	36.6845		00:20:00	5	36.83	36.9121		00:20:00	5	36.5	36.6267		00:20:00	36.59		01:21:00	36.91		10:21:00	37.3		05:07:00	37.01		19:20:00			16:20:00
01:22:00	36.27		01:22:00	37.35		01:22:00	20.5	36.6		01:22:00	20.5	37.06		00:21:00	5.25	36.39	36.7733		00:21:00	5.25	36.76	36.6836		00:21:00	5.25	36.82	36.9101		00:21:00	5.25	36.5	36.6251		00:21:00	36.59		01:22:00	36.91		10:22:00	37.27		05:08:00			19:21:00			16:21:00
01:23:00	36.26		01:23:00	37.34		01:23:00	20.75	36.59		01:23:00	20.75	37.06		00:22:00	5.5	36.39	36.7709		00:22:00	5.5	36.76	36.6827		00:22:00	5.5	36.82	36.9081		00:22:00	5.5	36.49	36.6235		00:22:00	36.6		01:23:00	36.91		10:23:00	37.28		05:09:00			19:22:00			16:22:00
01:24:00	36.27		01:24:00	37.32		01:24:00	21	36.58		01:24:00	21	37.07		00:23:00	5.75	36.39	36.7686		00:23:00	5.75	36.76	36.6818		00:23:00	5.75	36.82	36.9061		00:23:00	5.75	36.47	36.6219		00:23:00	36.59		01:24:00	36.91		10:24:00	37.3		05:10:00			19:23:00			16:23:00
01:25:00	36.27		01:25:00	37.31		01:25:00	21.25	36.58		01:25:00	21.25	37.07		00:24:00	6	36.39	36.7662		00:24:00	6	36.76	36.6809		00:24:00	6	36.82	36.9041		00:24:00	6	36.47	36.6203		00:24:00	36.6		01:25:00	36.91		10:25:00	37.3		05:11:00			19:24:00			16:24:00
01:26:00	36.28		01:26:00	37.31		01:26:00	21.5	36.58		01:26:00	21.5	37.07		00:25:00	6.25	36.38	36.7639		00:25:00	6.25	36.76	36.68		00:25:00	6.25	36.81	36.9021		00:25:00	6.25	36.47	36.6187		00:25:00	36.6		01:26:00	36.9		10:26:00	37.28		05:12:00			19:25:00			16:25:00
01:27:00	36.28		01:27:00	37.27		01:27:00	21.75	36.59		01:27:00	21.75	37.06		00:26:00	6.5	36.38	36.7615		00:26:00	6.5	36.77	36.6791		00:26:00	6.5	36.81	36.9001		00:26:00	6.5	36.46	36.6172		00:26:00	36.6		01:27:00	36.9		10:27:00	37.27		05:13:00	37.06		19:26:00			16:26:00
01:28:00	36.28		01:28:00	37.23		01:28:00	22	36.62		01:28:00	22	37.05		00:27:00	6.75	36.38	36.7592		00:27:00	6.75	36.77	36.6783		00:27:00	6.75	36.8	36.8981		00:27:00	6.75	36.46	36.6156		00:27:00	36.61		01:28:00	36.9		10:28:00	37.24		05:14:00			19:27:00			16:27:00
01:29:00	36.28		01:29:00	37.19		01:29:00	22.25	36.62		01:29:00	22.25	37.02		00:28:00	7	36.37	36.7568		00:28:00	7	36.76	36.6774		00:28:00	7	36.8	36.8961		00:28:00	7	36.46	36.6141		00:28:00	36.61		01:29:00	36.9		10:29:00	37.23		05:15:00			19:28:00			16:28:00
01:30:00	36.28		01:30:00	37.15		01:30:00	22.5	36.63		01:30:00	22.5	37.02		00:29:00	7.25	36.37	36.7545		00:29:00	7.25	36.76	36.6765		00:29:00	7.25	36.79	36.8941		00:29:00	7.25	36.47	36.6126		00:29:00	36.62		01:30:00	36.89		10:30:00	37.23		05:16:00			19:29:00			16:29:00
01:31:00	36.28		01:31:00	37.11		01:31:00	22.75	36.64		01:31:00	22.75	37.03		00:30:00	7.5	36.37	36.7522		00:30:00	7.5	36.76	36.6756		00:30:00	7.5	36.79	36.8921		00:30:00	7.5	36.48	36.611		00:30:00	36.62		01:31:00	36.89		10:31:00	37.22		05:17:00			19:30:00			16:30:00
01:32:00	36.29		01:32:00	37.08		01:32:00	23	36.63		01:32:00	23	37.04		00:31:00	7.75	36.37	36.7498		00:31:00	7.75	36.75	36.6747		00:31:00	7.75	36.79	36.8901		00:31:00	7.75	36.49	36.6095		00:31:00	36.62		01:32:00	36.89		10:32:00	37.21		05:18:00			19:31:00			16:31:00
01:33:00	36.3		01:33:00	37.03		01:33:00	23.25	36.63		01:33:00	23.25	37.04		00:32:00	8	36.36	36.7475		00:32:00	8	36.75	36.6739		00:32:00	8	36.78	36.8881		00:32:00	8	36.5	36.608		00:32:00	36.62		01:33:00	36.89		10:33:00	37.19		05:19:00	36.96		19:32:00			16:32:00
01:34:00	36.3		01:34:00	37.02		01:34:00	23.5	36.64		01:34:00	23.5	37.05		00:33:00	8.25	36.36	36.7452		00:33:00	8.25	36.75	36.673		00:33:00	8.25	36.77	36.8862		00:33:00	8.25	36.5	36.6065		00:33:00	36.63		01:34:00	36.89		10:34:00	37.19		05:20:00	36.95		19:33:00			16:33:00
01:35:00	36.3		01:35:00	36.98		01:35:00	23.75	36.64		01:35:00	23.75	37.05		00:34:00	8.5	36.36	36.7428		00:34:00	8.5	36.74	36.6721		00:34:00	8.5	36.76	36.8842		00:34:00	8.5	36.51	36.6051		00:34:00	36.63		01:35:00	36.88		10:35:00	37.24		05:21:00	36.93		19:34:00			16:34:00
01:36:00	36.31		01:36:00	36.96		01:36:00	24	36.65		01:36:00	24	37.06		00:35:00	8.75	36.35	36.7405		00:35:00	8.75	36.73	36.6712		00:35:00	8.75	36.75	36.8822		00:35:00	8.75	36.51	36.6036		00:35:00	36.63		01:36:00	36.88		10:36:00	37.23		05:22:00	36.91		19:35:00			16:35:00
01:37:00	36.31		01:37:00	36.94		01:37:00	24.25	36.65		01:37:00	24.25	37.06		00:36:00	9	36.35	36.7382		00:36:00	9	36.73	36.6704		00:36:00	9	36.75	36.8803		00:36:00	9	36.52	36.6021		00:36:00	36.63		01:37:00	36.88		10:37:00	37.22		05:23:00	36.9		19:36:00			16:36:00
01:38:00	36.32		01:38:00	36.92		01:38:00	24.5	36.65		01:38:00	24.5	37.06		00:37:00	9.25	36.35	36.7359		00:37:00	9.25	36.73	36.6695		00:37:00	9.25	36.74	36.8783		00:37:00	9.25	36.53	36.6007		00:37:00	36.63		01:38:00	36.87		10:38:00	37.21		05:24:00	36.89		19:37:00			16:37:00
01:39:00	36.32		01:39:00	36.89		01:39:00	24.75	36.65		01:39:00	24.75	37.07		00:38:00	9.5	36.35	36.7336		00:38:00	9.5	36.73	36.6687		00:38:00	9.5	36.74	36.8764		00:38:00	9.5	36.54	36.5992		00:38:00	36.64		01:39:00	36.87		10:39:00	37.2		05:25:00	36.88		19:38:00			16:38:00
01:40:00	36.32		01:40:00	36.97		01:40:00	25	36.65		01:40:00	25	37.08		00:39:00	9.75	36.34	36.7313		00:39:00	9.75	36.73	36.6678		00:39:00	9.75	36.73	36.8744		00:39:00	9.75	36.54	36.5978		00:39:00	36.64		01:40:00	36.87		10:40:00	37.17		05:26:00	36.87		19:39:00			16:39:00
01:41:00	36.33		01:41:00	37.01		01:41:00	25.25	36.65		01:41:00	25.25	37.09		00:40:00	10	36.34	36.729		00:40:00	10	36.73	36.667		00:40:00	10	36.74	36.8725		00:40:00	10	36.55	36.5963		00:40:00	36.64		01:41:00	36.86		10:41:00	37.17		05:27:00	36.87		19:40:00			16:40:00
01:42:00	36.34		01:42:00	37.05		01:42:00	25.5	36.64		01:42:00	25.5	37.1		00:41:00	10.25	36.33	36.7266		00:41:00	10.25	36.73	36.6661		00:41:00	10.25	36.73	36.8705		00:41:00	10.25	36.56	36.5949		00:41:00	36.64		01:42:00	36.85		10:42:00	37.16		05:28:00	36.85		19:41:00			16:41:00
01:43:00	36.35		01:43:00	37.07		01:43:00	25.75	36.64		01:43:00	25.75	37.1		00:42:00	10.5	36.33	36.7243		00:42:00	10.5	36.73	36.6653		00:42:00	10.5	36.73	36.8686		00:42:00	10.5	36.56	36.5935		00:42:00	36.64		01:43:00	36.85		10:43:00	37.11		05:29:00	36.84		19:42:00			16:42:00
01:44:00	36.36		01:44:00	37.07		01:44:00	26	36.64		01:44:00	26	37.1		00:43:00	10.75	36.33	36.722		00:43:00	10.75	36.73	36.6644		00:43:00	10.75	36.74	36.8667		00:43:00	10.75	36.56	36.5921		00:43:00	36.64		01:44:00	36.85		10:44:00	37.12		05:30:00	36.83		19:43:00			16:43:00
01:45:00	36.37		01:45:00	37.07		01:45:00	26.25	36.64		01:45:00	26.25	37.1		00:44:00	11	36.33	36.7197		00:44:00	11	36.72	36.6636		00:44:00	11	36.73	36.8647		00:44:00	11	36.56	36.5907		00:44:00	36.64		01:45:00	36.84		10:45:00	37.16		05:31:00	36.83		19:44:00			16:44:00
01:46:00	36.37		01:46:00	37.08		01:46:00	26.5	36.65		01:46:00	26.5	37.1		00:45:00	11.25	36.33	36.7175		00:45:00	11.25	36.72	36.6628		00:45:00	11.25	36.73	36.8628		00:45:00	11.25	36.56	36.5893		00:45:00	36.64		01:46:00	36.84		10:46:00	37.17		05:32:00	36.82		19:45:00			16:45:00
01:47:00	36.38		01:47:00	37.09		01:47:00	26.75	36.64		01:47:00	26.75	37.1		00:46:00	11.5	36.32	36.7152		00:46:00	11.5	36.71	36.662		00:46:00	11.5	36.73	36.8609		00:46:00	11.5	36.56	36.588		00:46:00	36.64		01:47:00	36.84		10:47:00	37.17		05:33:00	36.81		19:46:00			16:46:00
01:48:00	36.39		01:48:00	37.1		01:48:00	27	36.64		01:48:00	27	37.11		00:47:00	11.75	36.29	36.7129		00:47:00	11.75	36.71	36.6611		00:47:00	11.75	36.73	36.859		00:47:00	11.75	36.56	36.5866		00:47:00	36.64		01:48:00	36.84		10:48:00	37.17		05:34:00	36.79		19:47:00			16:47:00
01:49:00	36.4		01:49:00	37.1		01:49:00	27.25	36.65		01:49:00	27.25	37.13		00:48:00	12	36.28	36.7106		00:48:00	12	36.7	36.6603		00:48:00	12	36.73	36.8571		00:48:00	12	36.56	36.5853		00:48:00	36.64		01:49:00	36.83		10:49:00	37.18		05:35:00	36.78		19:48:00			16:48:00
01:50:00	36.4		01:50:00	37.1		01:50:00	27.5	36.65		01:50:00	27.5	37.13		00:49:00	12.25	36.28	36.7083		00:49:00	12.25	36.68	36.6595		00:49:00	12.25	36.72	36.8552		00:49:00	12.25	36.57	36.5839		00:49:00	36.63		01:50:00	36.84		10:50:00	37.19		05:36:00	36.78		19:49:00			16:49:00
01:51:00	36.41		01:51:00	37.1		01:51:00	27.75	36.66		01:51:00	27.75	37.14		00:50:00	12.5	36.29	36.706		00:50:00	12.5	36.67	36.6587		00:50:00	12.5	36.72	36.8533		00:50:00	12.5	36.57	36.5826		00:50:00	36.63		01:51:00	36.83		10:51:00	37.17		05:37:00	36.77		19:50:00			16:50:00
01:52:00	36.4		01:52:00	37.09		01:52:00	28	36.66		01:52:00	28	37.14		00:51:00	12.75	36.29	36.7038		00:51:00	12.75	36.67	36.6579		00:51:00	12.75	36.72	36.8514		00:51:00	12.75	36.57	36.5813		00:51:00	36.63		01:52:00	36.84		10:52:00	37.16		05:38:00	36.78		19:51:00			16:51:00
01:53:00	36.4		01:53:00	37.08		01:53:00	28.25	36.63		01:53:00	28.25	37.14		00:52:00	13	36.29	36.7015		00:52:00	13	36.67	36.6571		00:52:00	13	36.72	36.8495		00:52:00	13	36.56	36.58		00:52:00	36.64		01:53:00	36.83		10:53:00	37.16		05:39:00	36.76		19:52:00			16:52:00
01:54:00	36.4		01:54:00	37.08		01:54:00	28.5	36.64		01:54:00	28.5	37.15		00:53:00	13.25	36.28	36.6992		00:53:00	13.25	36.66	36.6562		00:53:00	13.25	36.71	36.8476		00:53:00	13.25	36.56	36.5787		00:53:00	36.64		01:54:00	36.83		10:54:00	37.18		05:40:00	36.76		19:53:00			16:53:00
01:55:00	36.4		01:55:00	37.07		01:55:00	28.75	36.63		01:55:00	28.75	37.16		00:54:00	13.5	36.28	36.6969		00:54:00	13.5	36.66	36.6554		00:54:00	13.5	36.71	36.8457		00:54:00	13.5	36.55	36.5774		00:54:00	36.65		01:55:00	36.83		10:55:00	37.21		05:41:00	36.75		19:54:00			16:54:00
01:56:00	36.4		01:56:00	37.06		01:56:00	29	36.64		01:56:00	29	37.17		00:55:00	13.75	36.27	36.6947		00:55:00	13.75	36.66	36.6547		00:55:00	13.75	36.71	36.8438		00:55:00	13.75	36.55	36.5761		00:55:00	36.64		01:56:00	36.83		10:56:00	37.21		05:42:00	36.74		19:55:00			16:55:00
01:57:00	36.4		01:57:00	37.05		01:57:00	29.25	36.64		01:57:00	29.25	37.18		00:56:00	14	36.26	36.6924		00:56:00	14	36.66	36.6539		00:56:00	14	36.72	36.842		00:56:00	14	36.55	36.5748		00:56:00	36.64		01:57:00	36.83		10:57:00	37.22		05:43:00	36.72		19:56:00			16:56:00
01:58:00	36.4		01:58:00	37.05		01:58:00	29.5	36.64		01:58:00	29.5	37.2		00:57:00	14.25	36.25	36.6902		00:57:00	14.25	36.64	36.6531		00:57:00	14.25	36.72	36.8401		00:57:00	14.25	36.55	36.5736		00:57:00	36.64		01:58:00	36.83		10:58:00	37.23		05:44:00	36.71		19:57:00			16:57:00
01:59:00	36.39		01:59:00	37.03		01:59:00	29.75	36.64		01:59:00	29.75	37.21		00:58:00	14.5	36.25	36.6879		00:58:00	14.5	36.64	36.6523		00:58:00	14.5	36.72	36.8382		00:58:00	14.5	36.56	36.5723		00:58:00	36.64		01:59:00	36.83		10:59:00	37.23		05:45:00	36.7		19:58:00			16:58:00
02:00:00	36.39		02:00:00	37.03		02:00:00	30	36.64		02:00:00	30	37.21		00:59:00	14.75	36.25	36.6857		00:59:00	14.75	36.62	36.6515		00:59:00	14.75	36.71	36.8364		00:59:00	14.75	36.57	36.5711		00:59:00	36.64		02:00:00	36.82		11:00:00	37.23		05:46:00	36.68		19:59:00			16:59:00
02:01:00	36.39		02:01:00	37.03		02:01:00	30.25	36.64		02:01:00	30.25	37.21		01:00:00	15	36.24	36.6834		01:00:00	15	36.62	36.6507		01:00:00	15	36.7	36.8345		01:00:00	15	36.57	36.5698		01:00:00	36.64		02:01:00	36.82		11:01:00	37.24		05:47:00	36.68		20:00:00			17:00:00
02:02:00	36.39		02:02:00	37.01		02:02:00	30.5	36.64		02:02:00	30.5	37.22		01:01:00	15.25	36.24	36.6812		01:01:00	15.25	36.61	36.6499		01:01:00	15.25	36.68	36.8327		01:01:00	15.25	36.56	36.5686		01:01:00	36.64		02:02:00	36.81		11:02:00	37.22		05:48:00	36.65		20:01:00			17:01:00
02:03:00	36.39		02:03:00	37		02:03:00	30.75	36.64		02:03:00	30.75	37.22		01:02:00	15.5	36.24	36.679		01:02:00	15.5	36.6	36.6492		01:02:00	15.5	36.67	36.8308		01:02:00	15.5	36.57	36.5674		01:02:00	36.64		02:03:00	36.81		11:03:00	37.17		05:49:00	36.63		20:02:00			17:02:00
02:04:00	36.39		02:04:00	36.99		02:04:00	31	36.64		02:04:00	31	37.21		01:03:00	15.75	36.24	36.6767		01:03:00	15.75	36.6	36.6484		01:03:00	15.75	36.66	36.829		01:03:00	15.75	36.58	36.5662		01:03:00	36.64		02:04:00	36.81		11:04:00	37.19		05:50:00	36.62		20:03:00			17:03:00
02:05:00	36.39		02:05:00	36.98		02:05:00	31.25	36.64		02:05:00	31.25	37.21		01:04:00	16	36.24	36.6745		01:04:00	16	36.59	36.6476		01:04:00	16	36.66	36.8272		01:04:00	16	36.59	36.565		01:04:00	36.64		02:05:00	36.81		11:05:00	37.22		05:51:00	36.62		20:04:00			17:04:00
02:06:00	36.39		02:06:00			02:06:00	31.5	36.65		02:06:00	31.5	37.21		01:05:00	16.25	36.28	36.6723		01:05:00	16.25	36.58	36.6469		01:05:00	16.25	36.66	36.8253		01:05:00	16.25	36.59	36.5638		01:05:00	36.64		02:06:00	36.82		11:06:00	37.24		05:52:00	36.61		20:05:00			17:05:00
02:07:00	36.39		02:07:00	36.92		02:07:00	31.75	36.64		02:07:00	31.75	37.2		01:06:00	16.5	36.3	36.6701		01:06:00	16.5	36.58	36.6461		01:06:00	16.5	36.66	36.8235		01:06:00	16.5	36.6	36.5627		01:06:00	36.64		02:07:00	36.81		11:07:00	37.26		05:53:00	36.6		20:06:00			17:06:00
02:08:00	36.39		02:08:00	36.89		02:08:00	32	36.64		02:08:00	32	37.19		01:07:00	16.75	36.32	36.6678		01:07:00	16.75	36.6	36.6454		01:07:00	16.75	36.66	36.8217		01:07:00	16.75	36.6	36.5615		01:07:00	36.63		02:08:00	36.78		11:08:00	37.26		05:54:00	36.58		20:07:00			17:07:00
02:09:00	36.4		02:09:00	36.87		02:09:00	32.25	36.65		02:09:00	32.25	37.19		01:08:00	17	36.32	36.6656		01:08:00	17	36.6	36.6446		01:08:00	17	36.65	36.8199		01:08:00	17	36.61	36.5604		01:08:00	36.62		02:09:00	36.78		11:09:00	37.25		05:55:00	36.56		20:08:00			17:08:00
02:10:00	36.4		02:10:00	36.86		02:10:00	32.5	36.65		02:10:00	32.5	37.19		01:09:00	17.25	36.32	36.6634		01:09:00	17.25	36.59	36.6439		01:09:00	17.25	36.65	36.8181		01:09:00	17.25	36.61	36.5592		01:09:00	36.62		02:10:00	36.78		11:10:00	37.22		05:56:00	36.55		20:09:00			17:09:00
02:11:00	36.4		02:11:00	36.86		02:11:00	32.75	36.65		02:11:00	32.75	37.2		01:10:00	17.5	36.3	36.6612		01:10:00	17.5	36.59	36.6431		01:10:00	17.5	36.64	36.8163		01:10:00	17.5	36.62	36.5581		01:10:00	36.61		02:11:00	36.78		11:11:00	37.21		05:57:00	36.55		20:10:00			17:10:00
02:12:00	36.4		02:12:00	36.86		02:12:00	33	36.66		02:12:00	33	37.21		01:11:00	17.75	36.3	36.659		01:11:00	17.75	36.58	36.6424		01:11:00	17.75	36.64	36.8145		01:11:00	17.75	36.62	36.557		01:11:00	36.6		02:12:00	36.79		11:12:00	37.21		05:58:00	36.53		20:11:00			17:11:00
02:13:00	36.4		02:13:00	36.85		02:13:00	33.25	36.66		02:13:00	33.25	37.22		01:12:00	18	36.32	36.6568		01:12:00	18	36.58	36.6416		01:12:00	18	36.63	36.8127		01:12:00	18	36.62	36.5559		01:12:00	36.6		02:13:00	36.79		11:13:00	37.22		05:59:00	36.52		20:12:00			17:12:00
02:14:00	36.4		02:14:00	36.81		02:14:00	33.5	36.67		02:14:00	33.5	37.23		01:13:00	18.25	36.32	36.6546		01:13:00	18.25	36.58	36.6409		01:13:00	18.25	36.63	36.8109		01:13:00	18.25	36.62	36.5548		01:13:00	36.6		02:14:00	36.79		11:14:00	37.19		06:00:00	36.51		20:13:00			17:13:00
02:15:00	36.4		02:15:00	36.79		02:15:00	33.75	36.68		02:15:00	33.75	37.23		01:14:00	18.5	36.33	36.6524		01:14:00	18.5	36.57	36.6402		01:14:00	18.5	36.63	36.8092		01:14:00	18.5	36.62	36.5537		01:14:00	36.6		02:15:00	36.79		11:15:00	37.17		06:01:00	36.51		20:14:00			17:14:00
02:16:00	36.4		02:16:00	36.78		02:16:00	34			02:16:00	34	37.23		01:15:00	18.75	36.33	36.6503		01:15:00	18.75	36.56	36.6395		01:15:00	18.75	36.63	36.8074		01:15:00	18.75	36.62	36.5526		01:15:00	36.6		02:16:00	36.79		11:16:00	37.16		06:02:00	36.5		20:15:00			17:15:00
02:17:00	36.4		02:17:00	36.77		02:17:00	34.25	36.69		02:17:00	34.25	37.23		01:16:00	19	36.34	36.6481		01:16:00	19	36.57	36.6387		01:16:00	19	36.63	36.8056		01:16:00	19	36.62	36.5515		01:16:00	36.6		02:17:00	36.78		11:17:00	37.16		06:03:00	36.49		20:16:00			17:16:00
02:18:00	36.39		02:18:00	36.77		02:18:00	34.5	36.68		02:18:00	34.5	37.2		01:17:00	19.25	36.34	36.6459		01:17:00	19.25	36.57	36.638		01:17:00	19.25	36.63	36.8039		01:17:00	19.25	36.62	36.5505		01:17:00	36.6		02:18:00	36.78		11:18:00	37.17		06:04:00	36.48		20:17:00			17:17:00
02:19:00	36.39		02:19:00	36.75		02:19:00	34.75	36.68		02:19:00	34.75	37.2		01:18:00	19.5	36.35	36.6437		01:18:00	19.5	36.57	36.6373		01:18:00	19.5	36.63	36.8021		01:18:00	19.5	36.62	36.5494		01:18:00	36.6		02:19:00	36.78		11:19:00	37.17		06:05:00	36.48		20:18:00			17:18:00
02:20:00	36.38		02:20:00	36.73		02:20:00	35	36.68		02:20:00	35	37.17		01:19:00	19.75	36.35	36.6416		01:19:00	19.75	36.57	36.6366		01:19:00	19.75	36.62	36.8003		01:19:00	19.75	36.62	36.5484		01:19:00	36.6		02:20:00	36.78		11:20:00	37.17		06:06:00	36.48		20:19:00			17:19:00
02:21:00	36.37		02:21:00	36.73		02:21:00	35.25	36.67		02:21:00	35.25	37.16		01:20:00	20	36.34	36.6394		01:20:00	20	36.58	36.6359		01:20:00	20	36.61	36.7986		01:20:00	20	36.62	36.5474		01:20:00	36.6		02:21:00			11:21:00	37.23		06:07:00	36.5		20:20:00			17:20:00
02:22:00	36.37		02:22:00	36.76		02:22:00	35.5	36.66		02:22:00	35.5	37.12		01:21:00	20.25	36.35	36.6373		01:21:00	20.25	36.57	36.6352		01:21:00	20.25	36.61	36.7969		01:21:00	20.25	36.62	36.5464		01:21:00	36.6		02:22:00			11:22:00	37.26		06:08:00	36.51		20:21:00			17:21:00
02:23:00	36.36		02:23:00	36.79		02:23:00	35.75	36.66		02:23:00	35.75	37.12		01:22:00	20.5	36.35	36.6351		01:22:00	20.5	36.57	36.6345		01:22:00	20.5	36.6	36.7951		01:22:00	20.5	36.63	36.5454		01:22:00	36.6		02:23:00			11:23:00	37.28		06:09:00	36.52		20:22:00			17:22:00
02:24:00	36.35		02:24:00	36.81		02:24:00	36	36.65		02:24:00	36	37.1		01:23:00	20.75	36.36	36.633		01:23:00	20.75	36.57	36.6338		01:23:00	20.75	36.6	36.7934		01:23:00	20.75	36.63	36.5444		01:23:00	36.6		02:24:00			11:24:00	37.27		06:10:00	36.53		20:23:00			17:23:00
02:25:00	36.34		02:25:00	36.83		02:25:00	36.25	36.63		02:25:00	36.25	37.06		01:24:00	21	36.36	36.6308		01:24:00	21	36.56	36.6331		01:24:00	21	36.6	36.7917		01:24:00	21	36.61	36.5434		01:24:00	36.6		02:25:00	36.78		11:25:00	37.26		06:11:00	36.52		20:24:00			17:24:00
02:26:00	36.33		02:26:00	36.83		02:26:00	36.5	36.63		02:26:00	36.5	37.06		01:25:00	21.25	36.35	36.6287		01:25:00	21.25	36.56	36.6324		01:25:00	21.25	36.6	36.79		01:25:00	21.25	36.6	36.5424		01:25:00	36.6		02:26:00	36.78		11:26:00	37.24		06:12:00	36.53		20:25:00			17:25:00
02:27:00	36.33		02:27:00	36.84		02:27:00	36.75	36.62		02:27:00	36.75	37.06		01:26:00	21.5	36.36	36.6265		01:26:00	21.5	36.55	36.6318		01:26:00	21.5	36.59	36.7883		01:26:00	21.5	36.58	36.5414		01:26:00	36.61		02:27:00	36.78		11:27:00	37.23		06:13:00	36.53		20:26:00			17:26:00
02:28:00	36.33		02:28:00	36.83		02:28:00	37	36.61		02:28:00	37	37.05		01:27:00	21.75	36.36	36.6244		01:27:00	21.75	36.55	36.6311		01:27:00	21.75	36.59	36.7866		01:27:00	21.75	36.58	36.5405		01:27:00	36.61		02:28:00	36.78		11:28:00	37.22		06:14:00	36.54		20:27:00			17:27:00
02:29:00	36.32		02:29:00	36.83		02:29:00	37.25	36.61		02:29:00	37.25	37.06		01:28:00	22	36.37	36.6223		01:28:00	22	36.55	36.6304		01:28:00	22	36.59	36.7849		01:28:00	22	36.59	36.5396		01:28:00	36.61		02:29:00	36.79		11:29:00	37.19		06:15:00	36.54		20:28:00			17:28:00
02:30:00	36.33		02:30:00	36.83		02:30:00	37.5	36.62		02:30:00	37.5	37.07		01:29:00	22.25	36.37	36.6202		01:29:00	22.25	36.55	36.6297		01:29:00	22.25	36.58	36.7832		01:29:00	22.25	36.59	36.5386		01:29:00	36.61		02:30:00	36.79		11:30:00	37.19		06:16:00	36.53		20:29:00			17:29:00
02:31:00	36.32		02:31:00	36.84		02:31:00	37.75	36.62		02:31:00	37.75	37.07		01:30:00	22.5	36.37	36.6181		01:30:00	22.5	36.56	36.6291		01:30:00	22.5	36.58	36.7815		01:30:00	22.5	36.59	36.5377		01:30:00	36.62		02:31:00	36.79		11:31:00	37.22		06:17:00	36.53		20:30:00			17:30:00
02:32:00	36.32		02:32:00	36.84		02:32:00	38	36.62		02:32:00	38	37.08		01:31:00	22.75	36.38	36.616		01:31:00	22.75	36.57	36.6284		01:31:00	22.75	36.57	36.7798		01:31:00	22.75	36.58	36.5368		01:31:00	36.61		02:32:00	36.79		11:32:00	37.26		06:18:00	36.53		20:31:00			17:31:00
02:33:00	36.3		02:33:00	36.84		02:33:00	38.25	36.6		02:33:00	38.25	37.07		01:32:00	23	36.38	36.6139		01:32:00	23	36.57	36.6278		01:32:00	23	36.57	36.7781		01:32:00	23	36.58	36.5359		01:32:00	36.61		02:33:00	36.78		11:33:00	37.26		06:19:00	36.53		20:32:00			17:32:00
02:34:00	36.3		02:34:00	36.83		02:34:00	38.5	36.6		02:34:00	38.5	37.05		01:33:00	23.25	36.39	36.6118		01:33:00	23.25	36.57	36.6271		01:33:00	23.25	36.56	36.7765		01:33:00	23.25	36.59	36.535		01:33:00	36.61		02:34:00	36.77		11:34:00	37.28		06:20:00	36.53		20:33:00			17:33:00
02:35:00	36.29		02:35:00	36.82		02:35:00	38.75	36.59		02:35:00	38.75	37.1		01:34:00	23.5	36.39	36.6097		01:34:00	23.5	36.57	36.6264		01:34:00	23.5	36.56	36.7748		01:34:00	23.5	36.59	36.5341		01:34:00	36.61		02:35:00	36.76		11:35:00	37.29		06:21:00	36.53		20:34:00			17:34:00
02:36:00	36.29		02:36:00	36.83		02:36:00	39	36.58		02:36:00	39	37.1		01:35:00	23.75	36.39	36.6076		01:35:00	23.75	36.57	36.6258		01:35:00	23.75	36.55	36.7732		01:35:00	23.75	36.59	36.5333		01:35:00	36.62		02:36:00	36.76		11:36:00	37.32		06:22:00	36.52		20:35:00			17:35:00
02:37:00	36.28		02:37:00	36.82		02:37:00	39.25	36.58		02:37:00	39.25	37.1		01:36:00	24	36.4	36.6055		01:36:00	24	36.57	36.6252		01:36:00	24	36.54	36.7715		01:36:00	24	36.59	36.5324		01:36:00	36.61		02:37:00	36.76		11:37:00	37.32		06:23:00	36.51		20:36:00			17:36:00
02:38:00	36.28		02:38:00	36.83		02:38:00	39.5	36.58		02:38:00	39.5	37.1		01:37:00	24.25	36.4	36.6034		01:37:00	24.25	36.58	36.6245		01:37:00	24.25	36.53	36.7699		01:37:00	24.25	36.59	36.5316		01:37:00	36.61		02:38:00	36.76		11:38:00	37.33		06:24:00	36.52		20:37:00			17:37:00
02:39:00	36.27		02:39:00	36.84		02:39:00	39.75	36.57		02:39:00	39.75	37.09		01:38:00	24.5	36.4	36.6014		01:38:00	24.5	36.57	36.6239		01:38:00	24.5	36.53	36.7682		01:38:00	24.5	36.59	36.5307		01:38:00	36.61		02:39:00	36.75		11:39:00	37.33		06:25:00	36.52		20:38:00			17:38:00
02:40:00	36.26		02:40:00	36.84		02:40:00	40	36.57		02:40:00	40	37.09		01:39:00	24.75	36.41	36.5993		01:39:00	24.75	36.58	36.6233		01:39:00	24.75	36.53	36.7666		01:39:00	24.75	36.59	36.5299		01:39:00	36.61		02:40:00	36.75		11:40:00	37.34		06:26:00	36.51		20:39:00			17:39:00
02:41:00	36.26		02:41:00	36.84		02:41:00	40.25	36.57		02:41:00	40.25	37.09		01:40:00	25	36.42	36.5972		01:40:00	25	36.58	36.6226		01:40:00	25	36.52	36.765		01:40:00	25	36.59	36.5291		01:40:00	36.61		02:41:00	36.75		11:41:00	37.35		06:27:00	36.51		20:40:00			17:40:00
02:42:00	36.27		02:42:00	36.84		02:42:00	40.5	36.57		02:42:00	40.5	37.09		01:41:00	25.25	36.42	36.5952		01:41:00	25.25	36.58	36.622		01:41:00	25.25	36.51	36.7634		01:41:00	25.25	36.59	36.5283		01:41:00	36.61		02:42:00	36.74		11:42:00	37.35		06:28:00	36.51		20:41:00			17:41:00
02:43:00	36.27		02:43:00	36.84		02:43:00	40.75	36.57		02:43:00	40.75	37.08		01:42:00	25.5	36.4	36.5931		01:42:00	25.5	36.58	36.6214		01:42:00	25.5	36.51	36.7618		01:42:00	25.5	36.59	36.5275		01:42:00	36.62		02:43:00	36.74		11:43:00	37.34		06:29:00			20:42:00			17:42:00
02:44:00	36.27		02:44:00	36.84		02:44:00	41	36.58		02:44:00	41	37.08		01:43:00	25.75	36.38	36.5911		01:43:00	25.75	36.59	36.6208		01:43:00	25.75	36.5	36.7602		01:43:00	25.75	36.58	36.5267		01:43:00	36.61		02:44:00	36.73		11:44:00	37.33		06:30:00			20:43:00			17:43:00
02:45:00	36.27		02:45:00	36.83		02:45:00	41.25	36.59		02:45:00	41.25	37.08		01:44:00	26	36.35	36.589		01:44:00	26	36.6	36.6202		01:44:00	26	36.49	36.7586		01:44:00	26	36.58	36.526		01:44:00	36.62		02:45:00	36.73		11:45:00	37.34		06:31:00			20:44:00			17:44:00
02:46:00	36.26		02:46:00	36.83		02:46:00	41.5	36.58		02:46:00	41.5	37.08		01:45:00	26.25	36.34	36.587		01:45:00	26.25	36.61	36.6196		01:45:00	26.25	36.48	36.757		01:45:00	26.25	36.58	36.5252		01:45:00	36.61		02:46:00	36.73		11:46:00	37.34		06:32:00			20:45:00			17:45:00
02:47:00	36.28		02:47:00	36.82		02:47:00	41.75	36.59		02:47:00	41.75	37.07		01:46:00	26.5	36.34	36.585		01:46:00	26.5	36.6	36.619		01:46:00	26.5	36.47	36.7554		01:46:00	26.5	36.58	36.5245		01:46:00	36.61		02:47:00	36.73		11:47:00	37.32		06:33:00			20:46:00			17:46:00
02:48:00	36.29		02:48:00	36.81		02:48:00	42	36.6		02:48:00	42	37.07		01:47:00	26.75	36.34	36.5829		01:47:00	26.75	36.61	36.6184		01:47:00	26.75	36.46	36.7538		01:47:00	26.75	36.58	36.5237		01:47:00	36.61		02:48:00	36.73		11:48:00	37.31		06:34:00			20:47:00			17:47:00
02:49:00	36.3		02:49:00	36.8		02:49:00	42.25	36.6		02:49:00	42.25	37.06		01:48:00	27	36.34	36.5809		01:48:00	27	36.61	36.6178		01:48:00	27	36.46	36.7522		01:48:00	27	36.58	36.523		01:48:00	36.6		02:49:00	36.72		11:49:00	37.32		06:35:00			20:48:00			17:48:00
02:50:00	36.3		02:50:00	36.8		02:50:00	42.5	36.59		02:50:00	42.5	37.05		01:49:00	27.25	36.35	36.5789		01:49:00	27.25	36.6	36.6172		01:49:00	27.25	36.45	36.7507		01:49:00	27.25	36.57	36.5223		01:49:00	36.61		02:50:00	36.72		11:50:00	37.33		06:36:00			20:49:00			17:49:00
02:51:00	36.3		02:51:00	36.79		02:51:00	42.75	36.59		02:51:00	42.75	37.06		01:50:00	27.5	36.36	36.5769		01:50:00	27.5	36.6	36.6166		01:50:00	27.5	36.46	36.7491		01:50:00	27.5	36.57	36.5216		01:50:00	36.6		02:51:00	36.72		11:51:00	37.33		06:37:00			20:50:00			17:50:00
02:52:00	36.31		02:52:00	36.79		02:52:00	43	36.58		02:52:00	43	37.07		01:51:00	27.75	36.37	36.5749		01:51:00	27.75	36.6	36.616		01:51:00	27.75	36.47	36.7476		01:51:00	27.75	36.57	36.5209		01:51:00	36.61		02:52:00	36.71		11:52:00	37.34		06:38:00			20:51:00			17:51:00
02:53:00	36.31		02:53:00	36.78		02:53:00	43.25	36.57		02:53:00	43.25	37.07		01:52:00	28	36.37	36.5729		01:52:00	28	36.58	36.6155		01:52:00	28	36.47	36.746		01:52:00	28	36.57	36.5202		01:52:00	36.6		02:53:00	36.71		11:53:00	37.35		06:39:00			20:52:00			17:52:00
02:54:00	36.31		02:54:00	36.77		02:54:00	43.5	36.57		02:54:00	43.5	37.07		01:53:00	28.25	36.36	36.5709		01:53:00	28.25	36.58	36.6149		01:53:00	28.25	36.48	36.7445		01:53:00	28.25	36.57	36.5196		01:53:00	36.6		02:54:00	36.71		11:54:00	37.35		06:40:00			20:53:00			17:53:00
02:55:00	36.3		02:55:00	36.77		02:55:00	43.75	36.57		02:55:00	43.75	37.08		01:54:00	28.5	36.36	36.569		01:54:00	28.5	36.58	36.6143		01:54:00	28.5	36.47	36.7429		01:54:00	28.5	36.57	36.5189		01:54:00	36.6		02:55:00	36.71		11:55:00	37.37		06:41:00	36.47		20:54:00			17:54:00
02:56:00	36.31		02:56:00	36.77		02:56:00	44	36.58		02:56:00	44	37.07		01:55:00	28.75	36.36	36.567		01:55:00	28.75	36.58	36.6138		01:55:00	28.75	36.47	36.7414		01:55:00	28.75	36.57	36.5183		01:55:00	36.6		02:56:00	36.71		11:56:00	37.38		06:42:00	36.46		20:55:00			17:55:00
02:57:00	36.3		02:57:00	36.78		02:57:00	44.25	36.57		02:57:00	44.25	37.07		01:56:00	29	36.36	36.565		01:56:00	29	36.58	36.6132		01:56:00	29	36.46	36.7399		01:56:00	29	36.57	36.5176		01:56:00	36.6		02:57:00	36.7		11:57:00	37.39		06:43:00	36.46		20:56:00			17:56:00
02:58:00	36.3		02:58:00	36.77		02:58:00	44.5	36.58		02:58:00	44.5	37.06		01:57:00	29.25	36.37	36.563		01:57:00	29.25	36.58	36.6127		01:57:00	29.25	36.46	36.7384		01:57:00	29.25	36.57	36.517		01:57:00	36.6		02:58:00	36.7		11:58:00	37.4		06:44:00	36.46		20:57:00			17:57:00
02:59:00	36.3		02:59:00	36.77		02:59:00	44.75	36.6		02:59:00	44.75	37.06		01:58:00	29.5	36.37	36.5611		01:58:00	29.5	36.6	36.6121		01:58:00	29.5	36.46	36.7369		01:58:00	29.5	36.57	36.5164		01:58:00	36.59		02:59:00	36.69		11:59:00	37.38		06:45:00	36.45		20:58:00			17:58:00
03:00:00	36.3		03:00:00			03:00:00	45	36.6		03:00:00	45	37.07		01:59:00	29.75	36.36	36.5591		01:59:00	29.75	36.62	36.6116		01:59:00	29.75	36.45	36.7354		01:59:00	29.75	36.56	36.5158		01:59:00	36.59		03:00:00	36.69		12:00:00	37.36		06:46:00	36.43		20:59:00			17:59:00
03:01:00	36.3		03:01:00	36.66		03:01:00	45.25	36.58		03:01:00	45.25	37.07		02:00:00	30	36.38	36.5572		02:00:00	30	36.64	36.611		02:00:00	30	36.45	36.7339		02:00:00	30	36.56	36.5152		02:00:00	36.59		03:01:00	36.69		12:01:00	37.33		06:47:00	36.41		21:00:00			18:00:00
03:02:00	36.29		03:02:00	36.65		03:02:00	45.5	36.57		03:02:00	45.5	37.08		02:01:00	30.25	36.38	36.5552		02:01:00	30.25	36.64	36.6105		02:01:00	30.25	36.45	36.7324		02:01:00	30.25	36.55	36.5146		02:01:00	36.58		03:02:00	36.69		12:02:00	37.34		06:48:00	36.41		21:01:00			18:01:00
03:03:00	36.3		03:03:00	36.62		03:03:00	45.75	36.57		03:03:00	45.75	37.09		02:02:00	30.5	36.39	36.5533		02:02:00	30.5	36.65	36.61		02:02:00	30.5	36.44	36.7309		02:02:00	30.5	36.55	36.514		02:02:00	36.58		03:03:00	36.69		12:03:00	37.33		06:49:00	36.41		21:02:00			18:02:00
03:04:00	36.3		03:04:00	36.6		03:04:00	46	36.58		03:04:00	46	37.09		02:03:00	30.75	36.4	36.5514		02:03:00	30.75	36.65	36.6094		02:03:00	30.75	36.44	36.7295		02:03:00	30.75	36.57	36.5135		02:03:00	36.59		03:04:00	36.68		12:04:00	37.32		06:50:00	36.42		21:03:00			18:03:00
03:05:00	36.29		03:05:00	36.58		03:05:00	46.25	36.6		03:05:00	46.25	37.09		02:04:00	31	36.4	36.5495		02:04:00	31	36.65	36.6089		02:04:00	31	36.44	36.728		02:04:00	31	36.59	36.5129		02:04:00	36.59		03:05:00	36.67		12:05:00	37.3		06:51:00	36.41		21:04:00			18:04:00
03:06:00	36.29		03:06:00	36.57		03:06:00	46.5	36.6		03:06:00	46.5	37.1		02:05:00	31.25	36.4	36.5475		02:05:00	31.25	36.66	36.6084		02:05:00	31.25	36.44	36.7266		02:05:00	31.25	36.6	36.5124		02:05:00	36.59		03:06:00	36.67		12:06:00	37.31		06:52:00	36.42		21:05:00			18:05:00
03:07:00	36.29		03:07:00	36.57		03:07:00	46.75	36.59		03:07:00	46.75	37.11		02:06:00	31.5	36.4	36.5456		02:06:00	31.5	36.65	36.6079		02:06:00	31.5	36.43	36.7251		02:06:00	31.5	36.58	36.5119		02:06:00	36.59		03:07:00	36.67		12:07:00	37.3		06:53:00	36.42		21:06:00			18:06:00
03:08:00	36.29		03:08:00	36.58		03:08:00	47	36.59		03:08:00	47	37.12		02:07:00	31.75	36.4	36.5437		02:07:00	31.75	36.66	36.6074		02:07:00	31.75	36.42	36.7237		02:07:00	31.75	36.56	36.5114		02:07:00	36.59		03:08:00	36.66		12:08:00	37.3		06:54:00	36.43		21:07:00			18:07:00
03:09:00	36.3		03:09:00	36.64		03:09:00	47.25	36.58		03:09:00	47.25	37.12		02:08:00	32	36.4	36.5418		02:08:00	32	36.66	36.6069		02:08:00	32	36.42	36.7222		02:08:00	32	36.55	36.5109		02:08:00	36.59		03:09:00	36.65		12:09:00	37.3		06:55:00	36.42		21:08:00			18:08:00
03:10:00	36.3		03:10:00	36.65		03:10:00	47.5	36.58		03:10:00	47.5	37.13		02:09:00	32.25	36.41	36.54		02:09:00	32.25	36.65	36.6064		02:09:00	32.25	36.43	36.7208		02:09:00	32.25	36.54	36.5104		02:09:00	36.59		03:10:00	36.65		12:10:00	37.3		06:56:00	36.43		21:09:00			18:09:00
03:11:00	36.3		03:11:00	36.65		03:11:00	47.75	36.57		03:11:00	47.75	37.14		02:10:00	32.5	36.41	36.5381		02:10:00	32.5	36.66	36.6059		02:10:00	32.5	36.43	36.7194		02:10:00	32.5	36.54	36.5099		02:10:00	36.58		03:11:00	36.65		12:11:00	37.29		06:57:00	36.42		21:10:00	37.23		18:10:00
03:12:00	36.3		03:12:00	36.65		03:12:00	48	36.57		03:12:00	48	37.14		02:11:00	32.75	36.42	36.5362		02:11:00	32.75	36.65	36.6054		02:11:00	32.75	36.43	36.718		02:11:00	32.75	36.53	36.5094		02:11:00	36.58		03:12:00	36.64		12:12:00	37.3		06:58:00	36.42		21:11:00	37.2		18:11:00
03:13:00	36.3		03:13:00	36.66		03:13:00	48.25	36.57		03:13:00	48.25	37.15		02:12:00	33	36.42	36.5343		02:12:00	33	36.66	36.6049		02:12:00	33	36.43	36.7166		02:12:00	33	36.54	36.509		02:12:00	36.58		03:13:00	36.64		12:13:00	37.3		06:59:00	36.41		21:12:00	37.2		18:12:00
03:14:00	36.3		03:14:00	36.67		03:14:00	48.5	36.57		03:14:00	48.5	37.15		02:13:00	33.25	36.41	36.5325		02:13:00	33.25	36.66	36.6044		02:13:00	33.25	36.42	36.7152		02:13:00	33.25	36.54	36.5085		02:13:00	36.59		03:14:00	36.63		12:14:00	37.31		07:00:00	36.41		21:13:00	37.19		18:13:00
03:15:00	36.31		03:15:00	36.67		03:15:00	48.75	36.6		03:15:00	48.75	37.14		02:14:00	33.5	36.42	36.5306		02:14:00	33.5	36.66	36.6039		02:14:00	33.5	36.43	36.7138		02:14:00	33.5	36.55	36.5081		02:14:00	36.59		03:15:00	36.62		12:15:00	37.3		07:01:00	36.4		21:14:00	37.19		18:14:00
03:16:00	36.31		03:16:00	36.66		03:16:00	49	36.61		03:16:00	49	37.1		02:15:00	33.75	36.42	36.5288		02:15:00	33.75	36.66	36.6035		02:15:00	33.75	36.43	36.7124		02:15:00	33.75	36.55	36.5077		02:15:00	36.59		03:16:00	36.62		12:16:00	37.28		07:02:00	36.4		21:15:00	37.16		18:15:00
03:17:00	36.31		03:17:00	36.6		03:17:00	49.25	36.63		03:17:00	49.25	37.11		02:16:00	34	36.42	36.5269		02:16:00	34	36.67	36.603		02:16:00	34	36.44	36.711		02:16:00	34	36.56	36.5073		02:16:00	36.6		03:17:00	36.6		12:17:00	37.29		07:03:00	36.4		21:16:00	37.13		18:16:00
03:18:00	36.32		03:18:00	36.57		03:18:00	49.5	36.64		03:18:00	49.5	37.11		02:17:00	34.25	36.43	36.5251		02:17:00	34.25	36.66	36.6025		02:17:00	34.25	36.43	36.7097		02:17:00	34.25	36.57	36.5069		02:17:00	36.6		03:18:00	36.6		12:18:00	37.31		07:04:00	36.41		21:17:00	37.11		18:17:00
03:19:00	36.32		03:19:00	36.58		03:19:00	49.75	36.64		03:19:00	49.75	37.11		02:18:00	34.5	36.43	36.5232		02:18:00	34.5	36.66	36.6021		02:18:00	34.5	36.44	36.7083		02:18:00	34.5	36.57	36.5065		02:18:00	36.59		03:19:00	36.6		12:19:00	37.33		07:05:00	36.41		21:18:00	37.1		18:18:00
03:20:00	36.32		03:20:00	36.58		03:20:00	50	36.65		03:20:00	50	37.12		02:19:00	34.75	36.44	36.5214		02:19:00	34.75	36.66	36.6016		02:19:00	34.75	36.42	36.707		02:19:00	34.75	36.57	36.5061		02:19:00	36.6		03:20:00	36.59		12:20:00	37.35		07:06:00	36.45		21:19:00	37.08		18:19:00
03:21:00	36.32		03:21:00	36.58		03:21:00	50.25	36.66		03:21:00	50.25	37.12		02:20:00	35	36.44	36.5196		02:20:00	35	36.68	36.6012		02:20:00	35	36.41	36.7056		02:20:00	35	36.57	36.5057		02:20:00	36.6		03:21:00	36.58		12:21:00	37.37		07:07:00	36.46		21:20:00	37.05		18:20:00
03:22:00	36.32		03:22:00	36.58		03:22:00	50.5	36.66		03:22:00	50.5	37.13		02:21:00	35.25	36.44	36.5178		02:21:00	35.25	36.68	36.6007		02:21:00	35.25	36.41	36.7043		02:21:00	35.25	36.57	36.5054		02:21:00	36.6		03:22:00	36.58		12:22:00	37.39		07:08:00	36.46		21:21:00	37.06		18:21:00
03:23:00	36.32		03:23:00	36.58		03:23:00	50.75	36.66		03:23:00	50.75	37.14		02:22:00	35.5	36.44	36.516		02:22:00	35.5	36.68	36.6003		02:22:00	35.5	36.41	36.703		02:22:00	35.5	36.57	36.505		02:22:00	36.6		03:23:00	36.58		12:23:00	37.4		07:09:00	36.47		21:22:00	37.05		18:22:00
03:24:00	36.31		03:24:00	36.59		03:24:00	51	36.67		03:24:00	51	37.15		02:23:00	35.75	36.44	36.5142		02:23:00	35.75	36.67	36.5998		02:23:00	35.75	36.41	36.7016		02:23:00	35.75	36.57	36.5047		02:23:00	36.6		03:24:00	36.58		12:24:00	37.42		07:10:00	36.48		21:23:00	37.02		18:23:00
03:25:00	36.31		03:25:00	36.58		03:25:00	51.25	36.67		03:25:00	51.25	37.15		02:24:00	36	36.44	36.5124		02:24:00	36	36.67	36.5994		02:24:00	36	36.41	36.7003		02:24:00	36	36.57	36.5044		02:24:00	36.6		03:25:00	36.58		12:25:00	37.44		07:11:00	36.48		21:24:00	37.01		18:24:00
03:26:00	36.3		03:26:00	36.59		03:26:00	51.5	36.67		03:26:00	51.5	37.14		02:25:00	36.25	36.44	36.5106		02:25:00	36.25	36.68	36.599		02:25:00	36.25	36.41	36.699		02:25:00	36.25	36.57	36.5041		02:25:00	36.61		03:26:00	36.58		12:26:00	37.45		07:12:00	36.49		21:25:00	37.01		18:25:00
03:27:00	36.3		03:27:00	36.6		03:27:00	51.75	36.67		03:27:00	51.75	37.15		02:26:00	36.5	36.45	36.5089		02:26:00	36.5	36.68	36.5986		02:26:00	36.5	36.44	36.6977		02:26:00	36.5	36.58	36.5038		02:26:00	36.6		03:27:00	36.58		12:27:00	37.45		07:13:00	36.5		21:26:00	37.01		18:26:00
03:28:00	36.3		03:28:00	36.67		03:28:00	52	36.67		03:28:00	52	37.15		02:27:00	36.75	36.46	36.5071		02:27:00	36.75	36.7	36.5981		02:27:00	36.75	36.46	36.6964		02:27:00	36.75	36.58	36.5035		02:27:00	36.61		03:28:00	36.58		12:28:00	37.48		07:14:00	36.51		21:27:00	37.01		18:27:00
03:29:00	36.3		03:29:00	36.73		03:29:00	52.25	36.67		03:29:00	52.25	37.16		02:28:00	37	36.48	36.5053		02:28:00	37	36.71	36.5977		02:28:00	37	36.48	36.6951		02:28:00	37	36.58	36.5032		02:28:00	36.61		03:29:00	36.59		12:29:00	37.5		07:15:00	36.51		21:28:00	37.01		18:28:00
03:30:00	36.3		03:30:00	36.75		03:30:00	52.5	36.67		03:30:00	52.5	37.15		02:29:00	37.25	36.48	36.5036		02:29:00	37.25	36.71	36.5973		02:29:00	37.25	36.48	36.6939		02:29:00	37.25	36.58	36.5029		02:29:00	36.62		03:30:00	36.59		12:30:00	37.51		07:16:00	36.52		21:29:00	37		18:29:00
03:31:00	36.3		03:31:00	36.77		03:31:00	52.75	36.67		03:31:00	52.75	37.15		02:30:00	37.5	36.48	36.5018		02:30:00	37.5	36.71	36.5969		02:30:00	37.5	36.48	36.6926		02:30:00	37.5	36.58	36.5027		02:30:00	36.62		03:31:00	36.59		12:31:00	37.51		07:17:00	36.53		21:30:00	36.99		18:30:00
03:32:00	36.29		03:32:00	36.78		03:32:00	53	36.67		03:32:00	53	37.16		02:31:00	37.75	36.48	36.5001		02:31:00	37.75	36.69	36.5965		02:31:00	37.75	36.48	36.6913		02:31:00	37.75	36.58	36.5024		02:31:00	36.62		03:32:00	36.6		12:32:00	37.51		07:18:00	36.54		21:31:00	36.99		18:31:00
03:33:00	36.29		03:33:00	36.78		03:33:00	53.25	36.67		03:33:00	53.25	37.17		02:32:00	38	36.48	36.4984		02:32:00	38	36.69	36.5961		02:32:00	38	36.49	36.6901		02:32:00	38	36.58	36.5022		02:32:00	36.62		03:33:00	36.59		12:33:00	37.53		07:19:00	36.56		21:32:00	37		18:32:00
03:34:00	36.29		03:34:00	36.78		03:34:00	53.5	36.67		03:34:00	53.5	37.18		02:33:00	38.25	36.5	36.4966		02:33:00	38.25	36.69	36.5957		02:33:00	38.25	36.49	36.6888		02:33:00	38.25	36.58	36.502		02:33:00	36.62		03:34:00	36.6		12:34:00	37.54		07:20:00	36.56		21:33:00	36.99		18:33:00
03:35:00	36.29		03:35:00	36.78		03:35:00	53.75	36.67		03:35:00	53.75	37.19		02:34:00	38.5	36.52	36.4949		02:34:00	38.5	36.71	36.5953		02:34:00	38.5	36.49	36.6876		02:34:00	38.5	36.59	36.5018		02:34:00	36.62		03:35:00	36.6		12:35:00	37.57		07:21:00	36.57		21:34:00	36.98		18:34:00
03:36:00	36.29		03:36:00	36.78		03:36:00	54	36.67		03:36:00	54	37.2		02:35:00	38.75	36.52	36.4932		02:35:00	38.75	36.72	36.595		02:35:00	38.75	36.49	36.6864		02:35:00	38.75	36.6	36.5016		02:35:00	36.62		03:36:00	36.59		12:36:00	37.61		07:22:00	36.57		21:35:00	36.96		18:35:00
03:37:00	36.29		03:37:00	36.78		03:37:00	54.25	36.67		03:37:00	54.25	37.23		02:36:00	39	36.51	36.4915		02:36:00	39	36.72	36.5946		02:36:00	39	36.49	36.6851		02:36:00	39	36.61	36.5014		02:36:00	36.62		03:37:00	36.59		12:37:00	37.65		07:23:00	36.61		21:36:00	36.94		18:36:00
03:38:00	36.29		03:38:00	36.77		03:38:00	54.5	36.67		03:38:00	54.5	37.24		02:37:00	39.25	36.51	36.4898		02:37:00	39.25	36.72	36.5942		02:37:00	39.25	36.5	36.6839		02:37:00	39.25	36.6	36.5012		02:37:00	36.63		03:38:00			12:38:00	37.73		07:24:00	36.62		21:37:00	36.9		18:37:00
03:39:00	36.29		03:39:00	36.77		03:39:00	54.75	36.67		03:39:00	54.75	37.25		02:38:00	39.5	36.53	36.4881		02:38:00	39.5	36.7	36.5938		02:38:00	39.5	36.5	36.6827		02:38:00	39.5	36.6	36.5011		02:38:00	36.63		03:39:00			12:39:00	37.76		07:25:00	36.63		21:38:00	36.86		18:38:00
03:40:00	36.29		03:40:00	36.77		03:40:00	55	36.67		03:40:00	55	37.25		02:39:00	39.75	36.54	36.4864		02:39:00	39.75	36.69	36.5935		02:39:00	39.75	36.5	36.6815		02:39:00	39.75	36.6	36.5009		02:39:00	36.63		03:40:00	36.61		12:40:00	37.75		07:26:00	36.65		21:39:00	36.83		18:39:00
03:41:00	36.29		03:41:00	36.77		03:41:00	55.25	36.67		03:41:00	55.25	37.25		02:40:00	40	36.53	36.4848		02:40:00	40	36.69	36.5931		02:40:00	40	36.5	36.6803		02:40:00	40	36.59	36.5008		02:40:00	36.64		03:41:00	36.61		12:41:00	37.72		07:27:00	36.67		21:40:00	36.81		18:40:00
03:42:00	36.28		03:42:00	36.76		03:42:00	55.5	36.67		03:42:00	55.5	37.24		02:41:00	40.25	36.54	36.4831		02:41:00	40.25	36.69	36.5928		02:41:00	40.25	36.51	36.6792		02:41:00	40.25	36.59	36.5007		02:41:00	36.64		03:42:00	36.62		12:42:00	37.72		07:28:00	36.66		21:41:00	36.8		18:41:00
03:43:00	36.28		03:43:00	36.77		03:43:00	55.75	36.66		03:43:00	55.75	37.22		02:42:00	40.5	36.54	36.4814		02:42:00	40.5	36.68	36.5924		02:42:00	40.5	36.51	36.678		02:42:00	40.5	36.59	36.5005		02:42:00	36.63		03:43:00	36.62		12:43:00	37.63		07:29:00	36.67		21:42:00	36.79		18:42:00
03:44:00	36.28		03:44:00	36.76		03:44:00	56	36.66		03:44:00	56	37.2		02:43:00	40.75	36.54	36.4798		02:43:00	40.75	36.68	36.5921		02:43:00	40.75	36.51	36.6768		02:43:00	40.75	36.59	36.5004		02:43:00	36.64		03:44:00	36.62		12:44:00	37.61		07:30:00	36.68		21:43:00	36.8		18:43:00
03:45:00	36.28		03:45:00	36.76		03:45:00	56.25	36.66		03:45:00	56.25	37.18		02:44:00	41	36.53	36.4781		02:44:00	41	36.68	36.5917		02:44:00	41	36.51	36.6757		02:44:00	41	36.58	36.5003		02:44:00	36.64		03:45:00	36.64		12:45:00	37.6		07:31:00	36.69		21:44:00	36.81		18:44:00
03:46:00	36.28		03:46:00	36.76		03:46:00	56.5	36.66		03:46:00	56.5	37.16		02:45:00	41.25	36.53	36.4765		02:45:00	41.25	36.68	36.5914		02:45:00	41.25	36.51	36.6745		02:45:00	41.25	36.57	36.5003		02:45:00	36.64		03:46:00	36.64		12:46:00	37.6		07:32:00	36.7		21:45:00	36.83		18:45:00
03:47:00	36.28		03:47:00	36.76		03:47:00	56.75	36.67		03:47:00	56.75	37.16		02:46:00	41.5	36.54	36.4749		02:46:00	41.5	36.67	36.5911		02:46:00	41.5	36.51	36.6734		02:46:00	41.5	36.56	36.5002		02:46:00	36.64		03:47:00	36.64		12:47:00	37.6		07:33:00	36.71		21:46:00	36.85		18:46:00
03:48:00	36.28		03:48:00	36.76		03:48:00	57	36.66		03:48:00	57	37.16		02:47:00	41.75	36.54	36.4733		02:47:00	41.75	36.66	36.5907		02:47:00	41.75	36.51	36.6722		02:47:00	41.75	36.56	36.5001		02:47:00	36.64		03:48:00	36.65		12:48:00	37.6		07:34:00	36.72		21:47:00	36.85		18:47:00
03:49:00	36.28		03:49:00	36.76		03:49:00	57.25	36.66		03:49:00	57.25	37.17		02:48:00	42	36.55	36.4717		02:48:00	42	36.66	36.5904		02:48:00	42	36.51	36.6711		02:48:00	42	36.54	36.5001		02:48:00			03:49:00	36.66		12:49:00	37.61		07:35:00	36.73		21:48:00	36.85		18:48:00
03:50:00	36.28		03:50:00	36.75		03:50:00	57.5	36.66		03:50:00	57.5	37.19		02:49:00	42.25	36.56	36.4701		02:49:00	42.25	36.66	36.5901		02:49:00	42.25	36.51	36.67		02:49:00	42.25	36.54	36.5		02:49:00			03:50:00	36.66		12:50:00	37.62		07:36:00	36.73		21:49:00	36.84		18:49:00
03:51:00	36.28		03:51:00	36.75		03:51:00	57.75	36.66		03:51:00	57.75	37.2		02:50:00	42.5	36.57	36.4685		02:50:00	42.5	36.66	36.5898		02:50:00	42.5	36.51	36.6689		02:50:00	42.5	36.54	36.5		02:50:00			03:51:00	36.67		12:51:00	37.62		07:37:00	36.74		21:50:00	36.83		18:50:00
03:52:00	36.28		03:52:00	36.75		03:52:00	58	36.66		03:52:00	58	37.2		02:51:00	42.75	36.57	36.4669		02:51:00	42.75	36.65	36.5895		02:51:00	42.75	36.51	36.6678		02:51:00	42.75	36.54	36.5		02:51:00			03:52:00	36.67		12:52:00	37.6		07:38:00	36.74		21:51:00	36.83		18:51:00
03:53:00	36.3		03:53:00	36.74		03:53:00	58.25	36.66		03:53:00	58.25	37.2		02:52:00	43	36.57	36.4653		02:52:00	43	36.64	36.5892		02:52:00	43	36.51	36.6667		02:52:00	43	36.55	36.5		02:52:00			03:53:00	36.67		12:53:00	37.6		07:39:00	36.75		21:52:00	36.84		18:52:00
03:54:00	36.3		03:54:00	36.73		03:54:00	58.5	36.66		03:54:00	58.5	37.19		02:53:00	43.25	36.57	36.4637		02:53:00	43.25	36.63	36.5889		02:53:00	43.25	36.51	36.6656		02:53:00	43.25	36.55	36.5		02:53:00			03:54:00	36.68		12:54:00	37.6		07:40:00	36.78		21:53:00	36.83		18:53:00
03:55:00	36.31		03:55:00	36.74		03:55:00	58.75	36.66		03:55:00	58.75	37.18		02:54:00	43.5	36.58	36.4622		02:54:00	43.5	36.62	36.5886		02:54:00	43.5	36.51	36.6645		02:54:00	43.5	36.56	36.5		02:54:00			03:55:00	36.67		12:55:00	37.6		07:41:00	36.79		21:54:00	36.8		18:54:00
03:56:00	36.32		03:56:00	36.75		03:56:00	59	36.66		03:56:00	59	37.17		02:55:00	43.75	36.58	36.4606		02:55:00	43.75	36.61	36.5883		02:55:00	43.75	36.51	36.6635		02:55:00	43.75	36.56	36.5001		02:55:00			03:56:00	36.67		12:56:00	37.6		07:42:00	36.8		21:55:00	36.79		18:55:00
03:57:00	36.32		03:57:00	36.75		03:57:00	59.25	36.66		03:57:00	59.25	37.17		02:56:00	44	36.6	36.459		02:56:00	44	36.6	36.588		02:56:00	44	36.51	36.6624		02:56:00	44	36.57	36.5001		02:56:00			03:57:00	36.67		12:57:00	37.62		07:43:00	36.81		21:56:00	36.77		18:56:00
03:58:00	36.32		03:58:00	36.75		03:58:00	59.5	36.65		03:58:00	59.5	37.18		02:57:00	44.25	36.6	36.4575		02:57:00	44.25	36.6	36.5878		02:57:00	44.25	36.51	36.6613		02:57:00	44.25	36.57	36.5002		02:57:00			03:58:00			12:58:00	37.63		07:44:00	36.82		21:57:00	36.77		18:57:00
03:59:00	36.32		03:59:00	36.76		03:59:00	59.75	36.64		03:59:00	59.75	37.19		02:58:00	44.5	36.62	36.456		02:58:00	44.5	36.6	36.5875		02:58:00	44.5	36.52	36.6603		02:58:00	44.5	36.57	36.5002		02:58:00			03:59:00	36.65		12:59:00	37.63		07:45:00	36.83		21:58:00	36.76		18:58:00
04:00:00	36.32		04:00:00	36.76		04:00:00	60	36.64		04:00:00	60	37.18		02:59:00	44.75	36.62	36.4544		02:59:00	44.75	36.6	36.5872		02:59:00	44.75		36.6593		02:59:00	44.75	36.57	36.5003		02:59:00			04:00:00	36.64		13:00:00	37.64		07:46:00	36.84		21:59:00	36.75		18:59:00
04:01:00	36.32		04:01:00	36.76		04:01:00	60.25	36.63		04:01:00	60.25	37.19		03:00:00	45	36.63	36.4529		03:00:00	45	36.6	36.587		03:00:00	45		36.6582		03:00:00	45	36.56	36.5004		03:00:00			04:01:00	36.62		13:01:00	37.63		07:47:00	36.85		22:00:00	36.73		19:00:00
04:02:00	36.32		04:02:00	36.76		04:02:00	60.5	36.62		04:02:00	60.5	37.18		03:01:00	45.25	36.63	36.4514		03:01:00	45.25	36.6	36.5867		03:01:00	45.25		36.6572		03:01:00	45.25	36.56	36.5005		03:01:00			04:02:00	36.62		13:02:00	37.63		07:48:00	36.85		22:01:00	36.7		19:01:00
04:03:00	36.33		04:03:00	36.76		04:03:00	60.75	36.6		04:03:00	60.75	37.18		03:02:00	45.5	36.61	36.4499		03:02:00	45.5	36.59	36.5864		03:02:00	45.5		36.6562		03:02:00	45.5	36.56	36.5006		03:02:00			04:03:00	36.61		13:03:00	37.62		07:49:00	36.85		22:02:00	36.69		19:02:00
04:04:00	36.33		04:04:00	36.76		04:04:00	61	36.59		04:04:00	61	37.19		03:03:00	45.75	36.6	36.4484		03:03:00	45.75	36.58	36.5862		03:03:00	45.75	36.51	36.6552		03:03:00	45.75	36.57	36.5007		03:03:00			04:04:00	36.6		13:04:00	37.6		07:50:00	36.85		22:03:00	36.73		19:03:00
04:05:00	36.33		04:05:00	36.76		04:05:00	61.25	36.57		04:05:00	61.25	37.19		03:04:00	46	36.61	36.4469		03:04:00	46	36.58	36.5859		03:04:00	46	36.51	36.6542		03:04:00	46	36.57	36.5009		03:04:00			04:05:00	36.6		13:05:00	37.61		07:51:00	36.86		22:04:00	36.75		19:04:00
04:06:00	36.34		04:06:00	36.75		04:06:00	61.5	36.56		04:06:00	61.5	37.2		03:05:00	46.25	36.62	36.4455		03:05:00	46.25	36.58	36.5857		03:05:00	46.25	36.51	36.6532		03:05:00	46.25	36.57	36.501		03:05:00			04:06:00	36.6		13:06:00	37.61		07:52:00	36.87		22:05:00	36.77		19:05:00
04:07:00	36.34		04:07:00	36.75		04:07:00	61.75	36.55		04:07:00	61.75	37.2		03:06:00	46.5	36.62	36.444		03:06:00	46.5	36.59	36.5855		03:06:00	46.5	36.51	36.6523		03:06:00	46.5	36.58	36.5012		03:06:00			04:07:00	36.61		13:07:00	37.61		07:53:00	36.87		22:06:00	36.78		19:06:00
04:08:00	36.35		04:08:00	36.75		04:08:00	62	36.55		04:08:00	62	37.21		03:07:00	46.75	36.62	36.4425		03:07:00	46.75	36.57	36.5852		03:07:00	46.75	36.51	36.6513		03:07:00	46.75	36.58	36.5013		03:07:00			04:08:00	36.61		13:08:00	37.6		07:54:00	36.91		22:07:00	36.79		19:07:00
04:09:00	36.34		04:09:00	36.74		04:09:00	62.25	36.54		04:09:00	62.25	37.2		03:08:00	47	36.65	36.4411		03:08:00	47	36.58	36.585		03:08:00	47	36.51	36.6503		03:08:00	47	36.58	36.5015		03:08:00			04:09:00	36.62		13:09:00	37.6		07:55:00	36.92		22:08:00	36.79		19:08:00
04:10:00	36.34		04:10:00	36.73		04:10:00	62.5	36.54		04:10:00	62.5	37.19		03:09:00	47.25	36.66	36.4397		03:09:00	47.25	36.58	36.5848		03:09:00	47.25	36.51	36.6494		03:09:00	47.25	36.58	36.5017		03:09:00			04:10:00	36.62		13:10:00	37.59		07:56:00	36.92		22:09:00	36.79		19:09:00
04:11:00	36.33		04:11:00	36.74		04:11:00	62.75	36.54		04:11:00	62.75	37.19		03:10:00	47.5	36.65	36.4382		03:10:00	47.5	36.58	36.5846		03:10:00	47.5	36.51	36.6484		03:10:00	47.5	36.59	36.5019		03:10:00			04:11:00	36.62		13:11:00	37.6		07:57:00	36.92		22:10:00	36.78		19:10:00
04:12:00	36.33		04:12:00	36.73		04:12:00	63	36.54		04:12:00	63	37.18		03:11:00	47.75	36.64	36.4368		03:11:00	47.75	36.58	36.5844		03:11:00	47.75	36.51	36.6475		03:11:00	47.75	36.6	36.5021		03:11:00			04:12:00	36.62		13:12:00	37.61		07:58:00	36.9		22:11:00	36.78		19:11:00
04:13:00	36.33		04:13:00	36.73		04:13:00	63.25	36.54		04:13:00	63.25	37.18		03:12:00	48	36.62	36.4354		03:12:00	48	36.58	36.5842		03:12:00	48		36.6466		03:12:00	48	36.6	36.5024		03:12:00			04:13:00	36.62		13:13:00	37.61		07:59:00	36.89		22:12:00	36.78		19:12:00
04:14:00	36.33		04:14:00	36.73		04:14:00	63.5	36.54		04:14:00	63.5	37.18		03:13:00	48.25	36.62	36.434		03:13:00	48.25	36.59	36.584		03:13:00	48.25		36.6457		03:13:00	48.25	36.61	36.5026		03:13:00			04:14:00	36.62		13:14:00	37.62		08:00:00	36.87		22:13:00	36.78		19:13:00
04:15:00	36.32		04:15:00	36.71		04:15:00	63.75	36.54		04:15:00	63.75	37.17		03:14:00	48.5	36.62	36.4326		03:14:00	48.5	36.6	36.5838		03:14:00	48.5		36.6448		03:14:00	48.5	36.62	36.5028		03:14:00			04:15:00	36.63		13:15:00	37.65		08:01:00	36.86		22:14:00	36.78		19:14:00
04:16:00	36.32		04:16:00	36.69		04:16:00	64	36.53		04:16:00	64	37.17		03:15:00	48.75	36.62	36.4312		03:15:00	48.75	36.61	36.5836		03:15:00	48.75		36.6439		03:15:00	48.75	36.62	36.5031		03:15:00			04:16:00	36.62		13:16:00	37.66		08:02:00	36.86		22:15:00	36.78		19:15:00
04:17:00	36.32		04:17:00	36.69		04:17:00	64.25	36.53		04:17:00	64.25	37.17		03:16:00	49	36.62	36.4298		03:16:00	49	36.61	36.5834		03:16:00	49	36.5	36.643		03:16:00	49	36.62	36.5034		03:16:00			04:17:00	36.63		13:17:00	37.67		08:03:00	36.83		22:16:00	36.78		19:16:00
04:18:00	36.32		04:18:00	36.68		04:18:00	64.5	36.54		04:18:00	64.5	37.17		03:17:00	49.25	36.61	36.4284		03:17:00	49.25	36.62	36.5832		03:17:00	49.25	36.5	36.6421		03:17:00	49.25	36.62	36.5037		03:17:00			04:18:00	36.63		13:18:00	37.67		08:04:00	36.82		22:17:00	36.77		19:17:00
04:19:00	36.32		04:19:00	36.68		04:19:00	64.75	36.53		04:19:00	64.75	37.17		03:18:00	49.5	36.6	36.4271		03:18:00	49.5	36.62	36.583		03:18:00	49.5	36.5	36.6412		03:18:00	49.5	36.63	36.504		03:18:00			04:19:00	36.62		13:19:00	37.68		08:05:00	36.81		22:18:00	36.77		19:18:00
04:20:00	36.32		04:20:00	36.68		04:20:00	65	36.52		04:20:00	65	37.16		03:19:00	49.75	36.62	36.4257		03:19:00	49.75	36.62	36.5829		03:19:00	49.75	36.5	36.6404		03:19:00	49.75	36.65	36.5043		03:19:00			04:20:00	36.62		13:20:00	37.68		08:06:00	36.79		22:19:00	36.77		19:19:00
04:21:00	36.32		04:21:00	36.69		04:21:00	65.25	36.52		04:21:00	65.25	37.16		03:20:00	50	36.67	36.4244		03:20:00	50	36.63	36.5827		03:20:00	50	36.5	36.6395		03:20:00	50	36.67	36.5046		03:20:00			04:21:00	36.62		13:21:00	37.68		08:07:00	36.79		22:20:00	36.77		19:20:00
04:22:00	36.32		04:22:00	36.68		04:22:00	65.5	36.51		04:22:00	65.5	37.16		03:21:00	50.25	36.67	36.423		03:21:00	50.25	36.63	36.5825		03:21:00	50.25	36.52	36.6387		03:21:00	50.25	36.67	36.5049		03:21:00			04:22:00	36.62		13:22:00	37.68		08:08:00	36.79		22:21:00	36.77		19:21:00
04:23:00	36.32		04:23:00	36.66		04:23:00	65.75	36.51		04:23:00	65.75	37.16		03:22:00	50.5	36.67	36.4217		03:22:00	50.5	36.64	36.5824		03:22:00	50.5	36.53	36.6378		03:22:00	50.5	36.67	36.5052		03:22:00			04:23:00	36.61		13:23:00	37.68		08:09:00	36.78		22:22:00	36.76		19:22:00
04:24:00	36.32		04:24:00	36.65		04:24:00	66	36.52		04:24:00	66	37.16		03:23:00	50.75	36.68	36.4204		03:23:00	50.75	36.64	36.5822		03:23:00	50.75	36.5	36.637		03:23:00	50.75	36.67	36.5056		03:23:00			04:24:00	36.59		13:24:00	37.69		08:10:00	36.77		22:23:00	36.76		19:23:00
04:25:00	36.32		04:25:00	36.66		04:25:00	66.25	36.51		04:25:00	66.25	37.16		03:24:00	51	36.69	36.419		03:24:00	51	36.64	36.5821		03:24:00	51	36.49	36.6362		03:24:00	51	36.67	36.506		03:24:00			04:25:00	36.58		13:25:00	37.67		08:11:00	36.76		22:24:00	36.76		19:24:00
04:26:00	36.32		04:26:00	36.69		04:26:00	66.5	36.51		04:26:00	66.5	37.14		03:25:00	51.25	36.71	36.4177		03:25:00	51.25	36.64	36.582		03:25:00	51.25	36.46	36.6354		03:25:00	51.25	36.66	36.5063		03:25:00			04:26:00	36.58		13:26:00	37.66		08:12:00	36.75		22:25:00	36.76		19:25:00
04:27:00	36.31		04:27:00	36.69		04:27:00	66.75	36.51		04:27:00	66.75	37.12		03:26:00	51.5	36.68	36.4164		03:26:00	51.5	36.64	36.5818		03:26:00	51.5	36.45	36.6346		03:26:00	51.5	36.66	36.5067		03:26:00			04:27:00	36.57		13:27:00	37.62		08:13:00	36.75		22:26:00	36.75		19:26:00
04:28:00	36.32		04:28:00	36.7		04:28:00	67	36.51		04:28:00	67	37.11		03:27:00	51.75	36.67	36.4152		03:27:00	51.75	36.64	36.5817		03:27:00	51.75	36.45	36.6338		03:27:00	51.75	36.67	36.5071		03:27:00			04:28:00	36.57		13:28:00	37.62		08:14:00	36.74		22:27:00	36.74		19:27:00
04:29:00	36.32		04:29:00	36.7		04:29:00	67.25	36.51		04:29:00	67.25	37.1		03:28:00	52	36.69	36.4139		03:28:00	52	36.64	36.5816		03:28:00	52	36.45	36.633		03:28:00	52	36.68	36.5075		03:28:00			04:29:00	36.58		13:29:00	37.62		08:15:00	36.74		22:28:00	36.71		19:28:00
04:30:00	36.33		04:30:00	36.71		04:30:00	67.5	36.51		04:30:00	67.5	37.1		03:29:00	52.25	36.74	36.4126		03:29:00	52.25	36.64	36.5814		03:29:00	52.25	36.46	36.6322		03:29:00	52.25	36.69	36.5079		03:29:00			04:30:00	36.57		13:30:00	37.6		08:16:00	36.74		22:29:00	36.73		19:29:00
04:31:00	36.33		04:31:00	36.71		04:31:00	67.75	36.51		04:31:00	67.75	37.11		03:30:00	52.5	36.74	36.4113		03:30:00	52.5	36.64	36.5813		03:30:00	52.5	36.46	36.6315		03:30:00	52.5	36.69	36.5084		03:30:00			04:31:00	36.58		13:31:00	37.6		08:17:00			22:30:00	36.75		19:30:00
04:32:00	36.33		04:32:00	36.7		04:32:00	68	36.51		04:32:00	68	37.12		03:31:00	52.75	36.74	36.4101		03:31:00	52.75	36.64	36.5812		03:31:00	52.75	36.46	36.6307		03:31:00	52.75	36.68	36.5088		03:31:00	36.46		04:32:00	36.58		13:32:00	37.6		08:18:00	36.75		22:31:00	36.76		19:31:00
04:33:00	36.34		04:33:00	36.69		04:33:00	68.25	36.51		04:33:00	68.25	37.13		03:32:00	53	36.74	36.4089		03:32:00	53	36.64	36.5811		03:32:00	53	36.46	36.6299		03:32:00	53	36.69	36.5093		03:32:00	36.47		04:33:00	36.58		13:33:00	37.6		08:19:00	36.71		22:32:00	36.76		19:32:00
04:34:00	36.35		04:34:00	36.7		04:34:00	68.5	36.51		04:34:00	68.5	37.13		03:33:00	53.25	36.73	36.4076		03:33:00	53.25	36.63	36.581		03:33:00	53.25	36.46	36.6292		03:33:00	53.25	36.69	36.5097		03:33:00	36.48		04:34:00	36.58		13:34:00	37.58		08:20:00	36.71		22:33:00	36.77		19:33:00
04:35:00	36.35		04:35:00	36.69		04:35:00	68.75	36.46		04:35:00	68.75	37.12		03:34:00	53.5	36.73	36.4064		03:34:00	53.5	36.63	36.5809		03:34:00	53.5	36.47	36.6285		03:34:00	53.5	36.69	36.5102		03:34:00	36.48		04:35:00	36.58		13:35:00	37.58		08:21:00	36.71		22:34:00	36.75		19:34:00
04:36:00	36.35		04:36:00	36.69		04:36:00	69	36.44		04:36:00	69	37.11		03:35:00	53.75	36.73	36.4052		03:35:00	53.75	36.63	36.5808		03:35:00	53.75	36.47	36.6278		03:35:00	53.75	36.69	36.5107		03:35:00	36.49		04:36:00	36.58		13:36:00	37.58		08:22:00	36.7		22:35:00	36.78		19:35:00
04:37:00	36.35		04:37:00	36.68		04:37:00	69.25	36.44		04:37:00	69.25	37.1		03:36:00	54	36.72	36.404		03:36:00	54	36.63	36.5807		03:36:00	54	36.47	36.627		03:36:00	54	36.69	36.5112		03:36:00	36.5		04:37:00	36.58		13:37:00	37.58		08:23:00	36.71		22:36:00	36.79		19:36:00
04:38:00	36.37		04:38:00	36.68		04:38:00	69.5	36.44		04:38:00	69.5	37.11		03:37:00	54.25	36.7	36.4028		03:37:00	54.25	36.63	36.5806		03:37:00	54.25	36.47	36.6263		03:37:00	54.25	36.69	36.5117		03:37:00	36.5		04:38:00	36.59		13:38:00	37.58		08:24:00	36.69		22:37:00	36.8		19:37:00
04:39:00	36.37		04:39:00	36.68		04:39:00	69.75	36.44		04:39:00	69.75	37.11		03:38:00	54.5	36.71	36.4016		03:38:00	54.5	36.63	36.5806		03:38:00	54.5		36.6256		03:38:00	54.5	36.69	36.5122		03:38:00	36.5		04:39:00	36.59		13:39:00	37.58		08:25:00	36.69		22:38:00	36.81		19:38:00
04:40:00	36.37		04:40:00	36.67		04:40:00	70	36.44		04:40:00	70	37.11		03:39:00	54.75	36.7	36.4004		03:39:00	54.75	36.64	36.5805		03:39:00	54.75		36.625		03:39:00	54.75	36.69	36.5127		03:39:00	36.5		04:40:00	36.6		13:40:00	37.59		08:26:00	36.7		22:39:00	36.82		19:39:00
04:41:00	36.38		04:41:00	36.67		04:41:00	70.25	36.44		04:41:00	70.25	37.11		03:40:00	55	36.7	36.3992		03:40:00	55	36.64	36.5804		03:40:00	55		36.6243		03:40:00	55	36.69	36.5133		03:40:00	36.5		04:41:00	36.6		13:41:00	37.6		08:27:00	36.7		22:40:00	36.79		19:40:00
04:42:00	36.38		04:42:00	36.67		04:42:00	70.5	36.44		04:42:00	70.5	37.11		03:41:00	55.25	36.7	36.3981		03:41:00	55.25	36.64	36.5804		03:41:00	55.25		36.6236		03:41:00	55.25	36.69	36.5138		03:41:00	36.51		04:42:00	36.6		13:42:00	37.61		08:28:00	36.7		22:41:00	36.78		19:41:00
04:43:00	36.39		04:43:00	36.66		04:43:00	70.75	36.44		04:43:00	70.75	37.12		03:42:00	55.5	36.7	36.3969		03:42:00	55.5	36.65	36.5803		03:42:00	55.5		36.623		03:42:00	55.5	36.69	36.5144		03:42:00	36.51		04:43:00	36.6		13:43:00	37.63		08:29:00	36.71		22:42:00	36.78		19:42:00
04:44:00	36.39		04:44:00	36.67		04:44:00	71	36.44		04:44:00	71	37.12		03:43:00	55.75	36.69	36.3958		03:43:00	55.75	36.64	36.5803		03:43:00	55.75		36.6223		03:43:00	55.75	36.69	36.515		03:43:00	36.51		04:44:00	36.6		13:44:00	37.64		08:30:00	36.71		22:43:00	36.78		19:43:00
04:45:00	36.39		04:45:00	36.66		04:45:00	71.25	36.44		04:45:00	71.25	37.12		03:44:00	56	36.71	36.3946		03:44:00	56	36.64	36.5802		03:44:00	56		36.6217		03:44:00	56	36.7	36.5156		03:44:00	36.51		04:45:00	36.6		13:45:00	37.66		08:31:00	36.71		22:44:00	36.78		19:44:00
04:46:00	36.4		04:46:00	36.66		04:46:00	71.5	36.46		04:46:00	71.5	37.12		03:45:00	56.25	36.7	36.3935		03:45:00	56.25	36.64	36.5802		03:45:00	56.25		36.621		03:45:00	56.25	36.7	36.5162		03:45:00	36.51		04:46:00	36.6		13:46:00	37.66		08:32:00	36.71		22:45:00	36.75		19:45:00
04:47:00	36.4		04:47:00	36.66		04:47:00	71.75	36.46		04:47:00	71.75	37.13		03:46:00	56.5	36.68	36.3924		03:46:00	56.5	36.63	36.5801		03:46:00	56.5		36.6204		03:46:00	56.5	36.7	36.5168		03:46:00	36.52		04:47:00	36.59		13:47:00	37.67		08:33:00	36.71		22:46:00	36.75		19:46:00
04:48:00	36.4		04:48:00	36.66		04:48:00	72	36.47		04:48:00	72	37.13		03:47:00	56.75	36.66	36.3913		03:47:00	56.75	36.63	36.5801		03:47:00	56.75		36.6198		03:47:00	56.75	36.7	36.5174		03:47:00	36.52		04:48:00	36.6		13:48:00	37.68		08:34:00	36.71		22:47:00	36.73		19:47:00
04:49:00	36.41		04:49:00	36.65		04:49:00	72.25	36.48		04:49:00	72.25	37.13		03:48:00	57	36.64	36.3902		03:48:00	57	36.62	36.5801		03:48:00	57		36.6192		03:48:00	57	36.69	36.518		03:48:00	36.52		04:49:00	36.6		13:49:00	37.69		08:35:00	36.71		22:48:00	36.75		19:48:00
04:50:00	36.41		04:50:00	36.65		04:50:00	72.5	36.47		04:50:00	72.5	37.13		03:49:00	57.25	36.62	36.3891		03:49:00	57.25	36.62	36.58		03:49:00	57.25		36.6186		03:49:00	57.25	36.7	36.5187		03:49:00	36.52		04:50:00	36.6		13:50:00	37.68		08:36:00	36.73		22:49:00	36.76		19:49:00
04:51:00	36.41		04:51:00	36.65		04:51:00	72.75	36.48		04:51:00	72.75	37.13		03:50:00	57.5	36.6	36.388		03:50:00	57.5	36.62	36.58		03:50:00	57.5		36.618		03:50:00	57.5	36.69	36.5193		03:50:00	36.53		04:51:00	36.59		13:51:00	37.68		08:37:00	36.73		22:50:00	36.78		19:50:00
04:52:00	36.42		04:52:00	36.65		04:52:00	73	36.48		04:52:00	73	37.14		03:51:00	57.75	36.58	36.387		03:51:00	57.75	36.61	36.58		03:51:00	57.75		36.6174		03:51:00	57.75	36.69	36.52		03:51:00	36.53		04:52:00	36.59		13:52:00	37.6		08:38:00	36.71		22:51:00	36.81		19:51:00
04:53:00	36.42		04:53:00	36.64		04:53:00	73.25	36.48		04:53:00	73.25	37.13		03:52:00	58	36.57	36.3859		03:52:00	58	36.6	36.58		03:52:00	58		36.6169		03:52:00	58	36.69	36.5207		03:52:00	36.54		04:53:00	36.6		13:53:00	37.55		08:39:00	36.71		22:52:00	36.82		19:52:00
04:54:00	36.42		04:54:00	36.64		04:54:00	73.5	36.48		04:54:00	73.5	37.12		03:53:00	58.25	36.55	36.3849		03:53:00	58.25	36.6	36.58		03:53:00	58.25		36.6163		03:53:00	58.25	36.69	36.5213		03:53:00	36.54		04:54:00	36.61		13:54:00	37.58		08:40:00	36.71		22:53:00	36.78		19:53:00
04:55:00	36.43		04:55:00	36.64		04:55:00	73.75	36.48		04:55:00	73.75	37.12		03:54:00	58.5	36.53	36.3838		03:54:00	58.5	36.6	36.58		03:54:00	58.5		36.6158		03:54:00	58.5	36.7	36.522		03:54:00	36.54		04:55:00	36.59		13:55:00	37.6		08:41:00	36.71		22:54:00	36.75		19:54:00
04:56:00	36.43		04:56:00	36.64		04:56:00	74	36.48		04:56:00	74	37.12		03:55:00	58.75	36.53	36.3828		03:55:00	58.75	36.6	36.58		03:55:00	58.75		36.6152		03:55:00	58.75	36.7	36.5228		03:55:00	36.54		04:56:00	36.62		13:56:00	37.6		08:42:00	36.71		22:55:00	36.7		19:55:00
04:57:00	36.44		04:57:00	36.64		04:57:00	74.25	36.48		04:57:00	74.25	37.12		03:56:00	59	36.51	36.3818		03:56:00	59	36.6	36.58		03:56:00	59		36.6147		03:56:00	59	36.69	36.5235		03:56:00	36.54		04:57:00	36.63		13:57:00	37.6		08:43:00	36.71		22:56:00	36.72		19:56:00
04:58:00	36.44		04:58:00	36.64		04:58:00	74.5	36.48		04:58:00	74.5	37.12		03:57:00	59.25	36.5	36.3808		03:57:00	59.25	36.59	36.58		03:57:00	59.25		36.6142		03:57:00	59.25	36.67	36.5242		03:57:00	36.53		04:58:00	36.65		13:58:00	37.6		08:44:00	36.72		22:57:00	36.73		19:57:00
04:59:00	36.45		04:59:00	36.64		04:59:00	74.75	36.48		04:59:00	74.75	37.12		03:58:00	59.5	36.49	36.3798		03:58:00	59.5	36.58	36.5801		03:58:00	59.5		36.6137		03:58:00	59.5	36.67	36.5249		03:58:00	36.53		04:59:00	36.65		13:59:00	37.6		08:45:00	36.72		22:58:00	36.75		19:58:00
05:00:00	36.45		05:00:00	36.64		05:00:00	75	36.49		05:00:00	75	37.12		03:59:00	59.75	36.48	36.3788		03:59:00	59.75	36.56	36.5801		03:59:00	59.75	36.5	36.6132		03:59:00	59.75	36.66	36.5257		03:59:00	36.53		05:00:00	36.66		14:00:00	37.6		08:46:00	36.71		22:59:00	36.75		19:59:00
05:01:00	36.44		05:01:00	36.64		05:01:00	75.25	36.48		05:01:00	75.25	37.12		04:00:00	60	36.48	36.3778		04:00:00	60	36.55	36.5801		04:00:00	60	36.5	36.6127		04:00:00	60	36.65	36.5265		04:00:00	36.53		05:01:00	36.67		14:01:00	37.59		08:47:00	36.71		23:00:00	36.76		20:00:00
05:02:00	36.43		05:02:00	36.65		05:02:00	75.5	36.48		05:02:00	75.5	37.13		04:01:00	60.25	36.48	36.3768		04:01:00	60.25	36.55	36.5802		04:01:00	60.25	36.53	36.6122		04:01:00	60.25	36.64	36.5272		04:01:00	36.52		05:02:00	36.66		14:02:00	37.58		08:48:00	36.69		23:01:00	36.8		20:01:00
05:03:00	36.42		05:03:00	36.65		05:03:00	75.75	36.46		05:03:00	75.75	37.14		04:02:00	60.5	36.47	36.3758		04:02:00	60.5	36.55	36.5802		04:02:00	60.5	36.55	36.6117		04:02:00	60.5	36.64	36.528		04:02:00	36.52		05:03:00	36.66		14:03:00	37.57		08:49:00	36.68		23:02:00	36.82		20:02:00
05:04:00	36.42		05:04:00	36.65		05:04:00	76	36.44		05:04:00	76	37.14		04:03:00	60.75	36.46	36.3749		04:03:00	60.75	36.55	36.5802		04:03:00	60.75	36.55	36.6113		04:03:00	60.75	36.63	36.5288		04:03:00	36.51		05:04:00	36.66		14:04:00	37.57		08:50:00	36.68		23:03:00	36.82		20:03:00
05:05:00	36.41		05:05:00	36.65		05:05:00	76.25	36.44		05:05:00	76.25	37.14		04:04:00	61	36.46	36.3739		04:04:00	61	36.56	36.5803		04:04:00	61	36.55	36.6108		04:04:00	61	36.62	36.5296		04:04:00	36.51		05:05:00	36.66		14:05:00	37.57		08:51:00	36.68		23:04:00	36.82		20:04:00
05:06:00	36.41		05:06:00	36.66		05:06:00	76.5	36.44		05:06:00	76.5	37.14		04:05:00	61.25	36.46	36.373		04:05:00	61.25	36.57	36.5803		04:05:00	61.25	36.55	36.6104		04:05:00	61.25	36.61	36.5304		04:05:00	36.51		05:06:00	36.64		14:06:00	37.57		08:52:00	36.69		23:05:00	36.81		20:05:00
05:07:00	36.4		05:07:00	36.67		05:07:00	76.75	36.45		05:07:00	76.75	37.14		04:06:00	61.5	36.45	36.3721		04:06:00	61.5	36.56	36.5804		04:06:00	61.5	36.55	36.6099		04:06:00	61.5	36.6	36.5313		04:06:00	36.5		05:07:00	36.65		14:07:00	37.56		08:53:00	36.69		23:06:00	36.8		20:06:00
05:08:00	36.39		05:08:00	36.67		05:08:00	77	36.44		05:08:00	77	37.14		04:07:00	61.75	36.45	36.3712		04:07:00	61.75	36.55	36.5805		04:07:00	61.75	36.55	36.6095		04:07:00	61.75	36.59	36.5321		04:07:00	36.5		05:08:00	36.66		14:08:00	37.56		08:54:00	36.69		23:07:00	36.8		20:07:00
05:09:00	36.38		05:09:00	36.67		05:09:00	77.25	36.45		05:09:00	77.25	37.15		04:08:00	62	36.44	36.3703		04:08:00	62	36.54	36.5805		04:08:00	62	36.54	36.6091		04:08:00	62	36.59	36.533		04:08:00	36.5		05:09:00	36.65		14:09:00	37.56		08:55:00	36.69		23:08:00	36.8		20:08:00
05:10:00	36.38		05:10:00	36.66		05:10:00	77.5	36.45		05:10:00	77.5	37.16		04:09:00	62.25	36.44	36.3694		04:09:00	62.25	36.53	36.5806		04:09:00	62.25	36.53	36.6087		04:09:00	62.25	36.59	36.5338		04:09:00	36.5		05:10:00	36.65		14:10:00	37.56		08:56:00	36.69		23:09:00	36.81		20:09:00
05:11:00	36.37		05:11:00	36.65		05:11:00	77.75	36.46		05:11:00	77.75	37.17		04:10:00	62.5	36.44	36.3685		04:10:00	62.5	36.52	36.5807		04:10:00	62.5	36.53	36.6083		04:10:00	62.5	36.6	36.5347		04:10:00	36.5		05:11:00	36.64		14:11:00	37.55		08:57:00	36.68		23:10:00	36.83		20:10:00
05:12:00	36.37		05:12:00	36.63		05:12:00	78	36.46		05:12:00	78	37.17		04:11:00	62.75	36.43	36.3676		04:11:00	62.75	36.52	36.5808		04:11:00	62.75	36.53	36.6079		04:11:00	62.75	36.6	36.5356		04:11:00	36.5		05:12:00	36.63		14:12:00	37.54		08:58:00	36.68		23:11:00	36.82		20:11:00
05:13:00	36.37		05:13:00	36.66		05:13:00	78.25	36.46		05:13:00	78.25	37.18		04:12:00	63	36.43	36.3667		04:12:00	63	36.52	36.5809		04:12:00	63	36.52	36.6075		04:12:00	63	36.6	36.5365		04:12:00	36.49		05:13:00	36.62		14:13:00	37.53		08:59:00	36.68		23:12:00	36.81		20:12:00
05:14:00	36.37		05:14:00	36.66		05:14:00	78.5	36.46		05:14:00	78.5	37.19		04:13:00	63.25	36.43	36.3659		04:13:00	63.25	36.52	36.581		04:13:00	63.25	36.51	36.6071		04:13:00	63.25	36.6	36.5374		04:13:00	36.49		05:14:00	36.61		14:14:00	37.52		09:00:00	36.68		23:13:00	36.81		20:13:00
05:15:00	36.37		05:15:00	36.67		05:15:00	78.75	36.46		05:15:00	78.75	37.19		04:14:00	63.5	36.41	36.365		04:14:00	63.5	36.52	36.5811		04:14:00	63.5	36.51	36.6068		04:14:00	63.5	36.6	36.5383		04:14:00	36.48		05:15:00	36.6		14:15:00	37.51		09:01:00	36.67		23:14:00	36.81		20:14:00
05:16:00	36.37		05:16:00	36.67		05:16:00	79	36.46		05:16:00	79	37.2		04:15:00	63.75	36.41	36.3642		04:15:00	63.75	36.52	36.5812		04:15:00	63.75		36.6064		04:15:00	63.75	36.6	36.5392		04:15:00	36.48		05:16:00	36.6		14:16:00	37.5		09:02:00	36.66		23:15:00	36.81		20:15:00
05:17:00	36.37		05:17:00	36.67		05:17:00	79.25	36.45		05:17:00	79.25	37.2		04:16:00	64	36.41	36.3634		04:16:00	64	36.52	36.5813		04:16:00	64		36.6061		04:16:00	64	36.6	36.5402		04:16:00	36.48		05:17:00	36.6		14:17:00	37.5		09:03:00	36.66		23:16:00	36.82		20:16:00
05:18:00	36.38		05:18:00	36.67		05:18:00	79.5	36.44		05:18:00	79.5	37.2		04:17:00	64.25	36.41	36.3625		04:17:00	64.25	36.53	36.5814		04:17:00	64.25		36.6057		04:17:00	64.25	36.61	36.5411		04:17:00	36.47		05:18:00	36.6		14:18:00	37.48		09:04:00	36.65		23:17:00	36.82		20:17:00
05:19:00	36.38		05:19:00	36.67		05:19:00	79.75	36.45		05:19:00	79.75	37.21		04:18:00	64.5	36.41	36.3617		04:18:00	64.5	36.53	36.5815		04:18:00	64.5		36.6054		04:18:00	64.5	36.61	36.5421		04:18:00	36.47		05:19:00	36.59		14:19:00	37.41		09:05:00	36.63		23:18:00	36.83		20:18:00
05:20:00	36.38		05:20:00	36.66		05:20:00	80	36.44		05:20:00	80	37.21		04:19:00	64.75	36.4	36.3609		04:19:00	64.75	36.53	36.5817		04:19:00	64.75		36.6051		04:19:00	64.75	36.62	36.543		04:19:00	36.46		05:20:00	36.59		14:20:00	37.41		09:06:00	36.63		23:19:00	36.82		20:19:00
05:21:00	36.38		05:21:00	36.66		05:21:00	80.25	36.44		05:21:00	80.25	37.21		04:20:00	65	36.39	36.3602		04:20:00	65	36.54	36.5818		04:20:00	65		36.6048		04:20:00	65	36.62	36.544		04:20:00	36.46		05:21:00	36.59		14:21:00	37.41		09:07:00	36.64		23:20:00	36.82		20:20:00
05:22:00	36.38		05:22:00	36.67		05:22:00	80.5	36.44		05:22:00	80.5	37.21		04:21:00	65.25	36.38	36.3594		04:21:00	65.25	36.54	36.5819		04:21:00	65.25		36.6045		04:21:00	65.25	36.62	36.545		04:21:00	36.45		05:22:00	36.59		14:22:00	37.38		09:08:00	36.64		23:21:00	36.81		20:21:00
05:23:00	36.38		05:23:00	36.67		05:23:00	80.75	36.44		05:23:00	80.75	37.22		04:22:00	65.5	36.37	36.3586		04:22:00	65.5	36.55	36.5821		04:22:00	65.5		36.6042		04:22:00	65.5	36.61	36.546		04:22:00	36.45		05:23:00	36.59		14:23:00	37.35		09:09:00	36.64		23:22:00	36.83		20:22:00
05:24:00	36.39		05:24:00	36.68		05:24:00	81	36.43		05:24:00	81	37.22		04:23:00	65.75	36.37	36.3578		04:23:00	65.75	36.55	36.5822		04:23:00	65.75		36.6039		04:23:00	65.75	36.61	36.547		04:23:00	36.45		05:24:00	36.58		14:24:00	37.34		09:10:00	36.63		23:23:00	36.83		20:23:00
05:25:00	36.38		05:25:00	36.68		05:25:00	81.25	36.43		05:25:00	81.25	37.24		04:24:00	66	36.35	36.3571		04:24:00	66	36.55	36.5824		04:24:00	66		36.6037		04:24:00	66	36.61	36.548		04:24:00	36.45		05:25:00	36.58		14:25:00	37.36		09:11:00	36.64		23:24:00	36.83		20:24:00
05:26:00	36.39		05:26:00	36.68		05:26:00	81.5	36.43		05:26:00	81.5	37.25		04:25:00	66.25	36.34	36.3564		04:25:00	66.25	36.54	36.5825		04:25:00	66.25		36.6034		04:25:00	66.25	36.61	36.5491		04:25:00	36.44		05:26:00	36.58		14:26:00	37.39		09:12:00	36.64		23:25:00	36.83		20:25:00
05:27:00	36.39		05:27:00	36.67		05:27:00	81.75	36.43		05:27:00	81.75	37.26		04:26:00	66.5	36.33	36.3556		04:26:00	66.5	36.55	36.5827		04:26:00	66.5		36.6031		04:26:00	66.5	36.61	36.5501		04:26:00	36.44		05:27:00	36.6		14:27:00	37.39		09:13:00	36.64		23:26:00	36.83		20:26:00
05:28:00	36.39		05:28:00	36.69		05:28:00	82			05:28:00	82	37.26		04:27:00	66.75	36.32	36.3549		04:27:00	66.75	36.54	36.5828		04:27:00	66.75		36.6029		04:27:00	66.75	36.61	36.5512		04:27:00	36.44		05:28:00	36.6		14:28:00	37.38		09:14:00	36.65		23:27:00	36.82		20:27:00
05:29:00	36.39		05:29:00	36.69		05:29:00	82.25			05:29:00	82.25	37.27		04:28:00	67	36.31	36.3542		04:28:00	67	36.54	36.583		04:28:00	67		36.6027		04:28:00	67	36.61	36.5522		04:28:00	36.44		05:29:00	36.61		14:29:00	37.39		09:15:00	36.65		23:28:00	36.82		20:28:00
05:30:00	36.4		05:30:00	36.72		05:30:00	82.5			05:30:00	82.5	37.28		04:29:00	67.25	36.3	36.3535		04:29:00	67.25	36.53	36.5832		04:29:00	67.25		36.6025		04:29:00	67.25	36.61	36.5533		04:29:00	36.44		05:30:00	36.6		14:30:00	37.39		09:16:00	36.67		23:29:00	36.81		20:29:00
05:31:00	36.4		05:31:00	36.72		05:31:00	82.75			05:31:00	82.75	37.28		04:30:00	67.5	36.28	36.3528		04:30:00	67.5	36.53	36.5834		04:30:00	67.5		36.6022		04:30:00	67.5	36.61	36.5544		04:30:00	36.43		05:31:00	36.6		14:31:00	37.39		09:17:00	36.69		23:30:00	36.82		20:30:00
05:32:00	36.41		05:32:00	36.72		05:32:00	83			05:32:00	83	37.28		04:31:00	67.75	36.28	36.3521		04:31:00	67.75	36.52	36.5835		04:31:00	67.75		36.602		04:31:00	67.75	36.61	36.5555		04:31:00	36.43		05:32:00	36.6		14:32:00	37.38		09:18:00	36.69		23:31:00	36.82		20:31:00
05:33:00	36.41		05:33:00	36.7		05:33:00	83.25			05:33:00	83.25	37.28		04:32:00	68	36.27	36.3515		04:32:00	68	36.52	36.5837		04:32:00	68		36.6018		04:32:00	68	36.62	36.5566		04:32:00	36.42		05:33:00	36.6		14:33:00	37.38		09:19:00	36.69		23:32:00	36.82		20:32:00
05:34:00	36.41		05:34:00	36.71		05:34:00	83.5			05:34:00	83.5	37.28		04:33:00	68.25	36.26	36.3508		04:33:00	68.25	36.52	36.5839		04:33:00	68.25		36.6017		04:33:00	68.25	36.62	36.5577		04:33:00	36.41		05:34:00	36.59		14:34:00	37.36		09:20:00	36.7		23:33:00	36.83		20:33:00
05:35:00	36.41		05:35:00	36.73		05:35:00	83.75			05:35:00	83.75	37.29		04:34:00	68.5	36.25	36.3502		04:34:00	68.5	36.52	36.5841		04:34:00	68.5		36.6015		04:34:00	68.5	36.62	36.5588		04:34:00	36.42		05:35:00	36.59		14:35:00	37.36		09:21:00	36.71		23:34:00	36.83		20:34:00
05:36:00	36.41		05:36:00	36.74		05:36:00	84			05:36:00	84	37.29		04:35:00	68.75	36.25	36.3495		04:35:00	68.75	36.51	36.5843		04:35:00	68.75		36.6013		04:35:00	68.75	36.62	36.5599		04:35:00	36.42		05:36:00	36.58		14:36:00	37.37		09:22:00	36.72		23:35:00	36.85		20:35:00
05:37:00	36.41		05:37:00	36.75		05:37:00	84.25			05:37:00	84.25	37.29		04:36:00	69	36.24	36.3489		04:36:00	69	36.51	36.5845		04:36:00	69		36.6012		04:36:00	69	36.63	36.5611		04:36:00	36.43		05:37:00	36.58		14:37:00	37.36		09:23:00	36.72		23:36:00	36.85		20:36:00
05:38:00	36.4		05:38:00	36.75		05:38:00	84.5			05:38:00	84.5	37.29		04:37:00	69.25	36.23	36.3483		04:37:00	69.25	36.51	36.5848		04:37:00	69.25		36.601		04:37:00	69.25	36.63	36.5622		04:37:00	36.44		05:38:00	36.57		14:38:00	37.35		09:24:00	36.73		23:37:00	36.85		20:37:00
05:39:00	36.41		05:39:00	36.75		05:39:00	84.75			05:39:00	84.75	37.3		04:38:00	69.5	36.23	36.3477		04:38:00	69.5	36.5	36.585		04:38:00	69.5		36.6009		04:38:00	69.5	36.62	36.5634		04:38:00	36.44		05:39:00	36.56		14:39:00	37.35		09:25:00	36.73		23:38:00	36.85		20:38:00
05:40:00	36.4		05:40:00	36.75		05:40:00	85			05:40:00	85	37.3		04:39:00	69.75	36.22	36.3471		04:39:00	69.75	36.5	36.5852		04:39:00	69.75		36.6008		04:39:00	69.75	36.62	36.5646		04:39:00	36.45		05:40:00	36.55		14:40:00	37.35		09:26:00	36.72		23:39:00	36.86		20:39:00
05:41:00	36.4		05:41:00	36.73		05:41:00	85.25			05:41:00	85.25	37.3		04:40:00	70	36.22	36.3465		04:40:00	70	36.5	36.5854		04:40:00	70		36.6007		04:40:00	70	36.62	36.5658		04:40:00	36.46		05:41:00	36.55		14:41:00	37.43		09:27:00	36.72		23:40:00	36.86		20:40:00
05:42:00	36.4		05:42:00	36.72		05:42:00	85.5			05:42:00	85.5	37.3		04:41:00	70.25	36.21	36.3459		04:41:00	70.25	36.49	36.5857		04:41:00	70.25		36.6005		04:41:00	70.25	36.62	36.567		04:41:00	36.46		05:42:00	36.55		14:42:00	37.46		09:28:00	36.73		23:41:00	36.84		20:41:00
05:43:00	36.41		05:43:00	36.71		05:43:00	85.75			05:43:00	85.75	37.29		04:42:00	70.5	36.22	36.3453		04:42:00	70.5	36.49	36.5859		04:42:00	70.5		36.6004		04:42:00	70.5	36.62	36.5682		04:42:00	36.46		05:43:00			14:43:00	37.46		09:29:00	36.73		23:42:00	36.82		20:42:00
05:44:00	36.41		05:44:00	36.72		05:44:00	86			05:44:00	86	37.29		04:43:00	70.75	36.22	36.3448		04:43:00	70.75	36.5	36.5861		04:43:00	70.75		36.6004		04:43:00	70.75	36.61	36.5694		04:43:00	36.47		05:44:00	36.57		14:44:00	37.46		09:30:00	36.74		23:43:00	36.82		20:43:00
05:45:00	36.41		05:45:00	36.73		05:45:00	86.25			05:45:00	86.25	37.28		04:44:00	71	36.22	36.3442		04:44:00	71	36.49	36.5864		04:44:00	71		36.6003		04:44:00	71	36.61	36.5706		04:44:00	36.47		05:45:00	36.57		14:45:00	37.47		09:31:00	36.74		23:44:00	36.83		20:44:00
05:46:00	36.39		05:46:00	36.73		05:46:00	86.5			05:46:00	86.5	37.27		04:45:00	71.25	36.22	36.3437		04:45:00	71.25	36.5	36.5866		04:45:00	71.25		36.6002		04:45:00	71.25	36.6	36.5719		04:45:00	36.47		05:46:00	36.57		14:46:00	37.46		09:32:00	36.75		23:45:00	36.85		20:45:00
05:47:00	36.39		05:47:00	36.73		05:47:00	86.75			05:47:00	86.75	37.26		04:46:00	71.5	36.21	36.3432		04:46:00	71.5	36.5	36.5869		04:46:00	71.5		36.6002		04:46:00	71.5	36.6	36.5731		04:46:00	36.47		05:47:00	36.57		14:47:00	37.45		09:33:00	36.75		23:46:00	36.84		20:46:00
05:48:00	36.38		05:48:00	36.74		05:48:00	87			05:48:00	87	37.25		04:47:00	71.75	36.21	36.3426		04:47:00	71.75	36.5	36.5872		04:47:00	71.75		36.6001		04:47:00	71.75	36.6	36.5744		04:47:00	36.47		05:48:00	36.58		14:48:00	37.46		09:34:00	36.76		23:47:00	36.84		20:47:00
05:49:00	36.38		05:49:00	36.75		05:49:00	87.25			05:49:00	87.25	37.24		04:48:00	72	36.21	36.3421		04:48:00	72	36.5	36.5874		04:48:00	72		36.6001		04:48:00	72	36.59	36.5756		04:48:00	36.48		05:49:00	36.59		14:49:00	37.46		09:35:00	36.76		23:48:00	36.88		20:48:00
05:50:00	36.37		05:50:00	36.75		05:50:00	87.5			05:50:00	87.5	37.23		04:49:00	72.25	36.2	36.3416		04:49:00	72.25	36.5	36.5877		04:49:00	72.25		36.6		04:49:00	72.25	36.63	36.5769		04:49:00	36.48		05:50:00	36.59		14:50:00	37.47		09:36:00	36.77		23:49:00	36.9		20:49:00
05:51:00	36.37		05:51:00	36.76		05:51:00	87.75			05:51:00	87.75	37.21		04:50:00	72.5	36.18	36.3412		04:50:00	72.5	36.51	36.588		04:50:00	72.5		36.6		04:50:00	72.5	36.64	36.5782		04:50:00	36.49		05:51:00	36.57		14:51:00	37.47		09:37:00	36.77		23:50:00	36.92		20:50:00
05:52:00	36.37		05:52:00	36.77		05:52:00	88			05:52:00	88	37.19		04:51:00	72.75	36.17	36.3407		04:51:00	72.75	36.51	36.5882		04:51:00	72.75		36.6		04:51:00	72.75	36.62	36.5795		04:51:00	36.5		05:52:00	36.58		14:52:00	37.48		09:38:00	36.78		23:51:00	36.92		20:51:00
05:53:00	36.37		05:53:00	36.78		05:53:00	88.25			05:53:00	88.25	37.17		04:52:00	73	36.16	36.3402		04:52:00	73	36.51	36.5885		04:52:00	73		36.6		04:52:00	73	36.63	36.5808		04:52:00	36.49		05:53:00	36.6		14:53:00	37.48		09:39:00	36.78		23:52:00	36.94		20:52:00
05:54:00	36.36		05:54:00	36.77		05:54:00	88.5			05:54:00	88.5	37.17		04:53:00	73.25	36.16	36.3398		04:53:00	73.25	36.51	36.5888		04:53:00	73.25		36.6		04:53:00	73.25	36.63	36.5821		04:53:00	36.49		05:54:00	36.6		14:54:00	37.48		09:40:00	36.79		23:53:00	36.94		20:53:00
05:55:00	36.35		05:55:00	36.77		05:55:00	88.75			05:55:00	88.75	37.16		04:54:00	73.5	36.16	36.3393		04:54:00	73.5	36.51	36.5891		04:54:00	73.5		36.6		04:54:00	73.5	36.63	36.5834		04:54:00	36.49		05:55:00	36.59		14:55:00	37.48		09:41:00	36.8		23:54:00	36.95		20:54:00
05:56:00	36.35		05:56:00	36.78		05:56:00	89			05:56:00	89	37.16		04:55:00	73.75	36.16	36.3389		04:55:00	73.75	36.51	36.5894		04:55:00	73.75		36.6001		04:55:00	73.75	36.64	36.5848		04:55:00	36.49		05:56:00	36.59		14:56:00	37.48		09:42:00	36.81		23:55:00	36.95		20:55:00
05:57:00	36.37		05:57:00	36.77		05:57:00	89.25			05:57:00	89.25	37.15		04:56:00	74	36.16	36.3385		04:56:00	74	36.5	36.5897		04:56:00	74		36.6001		04:56:00	74	36.64	36.5861		04:56:00	36.49		05:57:00	36.58		14:57:00	37.48		09:43:00	36.82		23:56:00	36.96		20:56:00
05:58:00	36.37		05:58:00	36.78		05:58:00	89.5			05:58:00	89.5	37.14		04:57:00	74.25	36.17	36.338		04:57:00	74.25	36.5	36.59		04:57:00	74.25		36.6001		04:57:00	74.25	36.65	36.5875		04:57:00	36.5		05:58:00	36.57		14:58:00	37.48		09:44:00	36.82		23:57:00	36.96		20:57:00
05:59:00	36.37		05:59:00	36.79		05:59:00	89.75			05:59:00	89.75	37.14		04:58:00	74.5	36.18	36.3376		04:58:00	74.5	36.49	36.5903		04:58:00	74.5		36.6002		04:58:00	74.5	36.65	36.5889		04:58:00	36.48		05:59:00	36.55		14:59:00	37.48		09:45:00	36.82		23:58:00	36.97		20:58:00
06:00:00	36.38		06:00:00	36.79		06:00:00	90			06:00:00	90	37.14		04:59:00	74.75	36.19	36.3372		04:59:00	74.75	36.49	36.5907		04:59:00	74.75		36.6003		04:59:00	74.75	36.66	36.5902		04:59:00	36.5		06:00:00	36.54		15:00:00	37.48		09:46:00	36.83		23:59:00	36.98		20:59:00
06:01:00	36.38		06:01:00	36.8		06:01:00	90.25			06:01:00	90.25	37.13		05:00:00	75	36.2	36.3369		05:00:00	75	36.49	36.591		05:00:00	75		36.6003		05:00:00	75	36.66	36.5916		05:00:00	36.63		06:01:00	36.56		15:01:00	37.49		09:47:00	36.83		00:00:00			21:00:00
06:02:00	36.39		06:02:00	36.81		06:02:00	90.5			06:02:00	90.5	37.12		05:01:00	75.25	36.2	36.3365		05:01:00	75.25	36.48	36.5913		05:01:00	75.25		36.6004		05:01:00	75.25	36.66	36.593		05:01:00	36.72		06:02:00	36.55		15:02:00	37.49		09:48:00	36.82		00:01:00			21:01:00
06:03:00	36.39		06:03:00	36.8		06:03:00	90.75			06:03:00	90.75	37.11		05:02:00	75.5	36.2	36.3361		05:02:00	75.5	36.48	36.5917		05:02:00	75.5		36.6005		05:02:00	75.5	36.67	36.5944		05:02:00	36.71		06:03:00	36.55		15:03:00	37.49		09:49:00	36.82		00:02:00			21:02:00
06:04:00	36.38		06:04:00	36.81		06:04:00	91			06:04:00	91	37.12		05:03:00	75.75	36.2	36.3358		05:03:00	75.75	36.48	36.592		05:03:00	75.75		36.6006		05:03:00	75.75	36.66	36.5958		05:03:00	36.69		06:04:00	36.55		15:04:00	37.49		09:50:00			00:03:00			21:03:00
06:05:00	36.38		06:05:00	36.81		06:05:00	91.25			06:05:00	91.25	37.13		05:04:00	76	36.19	36.3354		05:04:00	76	36.47	36.5923		05:04:00	76		36.6007		05:04:00	76	36.66	36.5973		05:04:00	36.67		06:05:00	36.54		15:05:00	37.48		09:51:00			00:04:00	36.95		21:04:00
06:06:00	36.39		06:06:00	36.81		06:06:00	91.5			06:06:00	91.5	37.13		05:05:00	76.25	36.19	36.3351		05:05:00	76.25	36.47	36.5927		05:05:00	76.25		36.6008		05:05:00	76.25	36.64	36.5987		05:05:00	36.67		06:06:00	36.55		15:06:00	37.48		09:52:00			00:05:00	36.94		21:05:00
06:07:00	36.43		06:07:00	36.82		06:07:00	91.75			06:07:00	91.75	37.13		05:06:00	76.5	36.19	36.3348		05:06:00	76.5	36.47	36.593		05:06:00	76.5		36.601		05:06:00	76.5	36.62	36.6001		05:06:00	36.66		06:07:00	36.55		15:07:00	37.48		09:53:00			00:06:00	36.92		21:06:00
06:08:00	36.44		06:08:00	36.82		06:08:00	92			06:08:00	92	37.13		05:07:00	76.75	36.19	36.3345		05:07:00	76.75	36.46	36.5934		05:07:00	76.75		36.6011		05:07:00	76.75	36.6	36.6016		05:07:00	36.66		06:08:00	36.56		15:08:00	37.48		09:54:00			00:07:00			21:07:00
06:09:00	36.45		06:09:00	36.82		06:09:00	92.25			06:09:00	92.25	37.14		05:08:00	77	36.18	36.3342		05:08:00	77	36.46	36.5938		05:08:00	77		36.6013		05:08:00	77	36.57	36.603		05:08:00	36.66		06:09:00	36.55		15:09:00	37.48		09:55:00			00:08:00			21:08:00
06:10:00	36.46		06:10:00	36.83		06:10:00	92.5			06:10:00	92.5	37.14		05:09:00	77.25	36.18	36.3339		05:09:00	77.25	36.46	36.5941		05:09:00	77.25		36.6014		05:09:00	77.25	36.56	36.6045		05:09:00	36.68		06:10:00	36.55		15:10:00	37.48		09:56:00			00:09:00			21:09:00
06:11:00	36.46		06:11:00	36.83		06:11:00	92.75			06:11:00	92.75	37.14		05:10:00	77.5	36.17	36.3336		05:10:00	77.5	36.45	36.5945		05:10:00	77.5		36.6016		05:10:00	77.5	36.54	36.606		05:10:00	36.7		06:11:00	36.55		15:11:00	37.49		09:57:00			00:10:00			21:10:00
06:12:00	36.48		06:12:00	36.85		06:12:00	93			06:12:00	93	37.15		05:11:00	77.75	36.17	36.3333		05:11:00	77.75	36.45	36.5949		05:11:00	77.75		36.6018		05:11:00	77.75	36.53	36.6075		05:11:00	36.7		06:12:00	36.55		15:12:00	37.51		09:58:00			00:11:00			21:11:00
06:13:00	36.48		06:13:00	36.84		06:13:00	93.25			06:13:00	93.25	37.17		05:12:00	78	36.17	36.3331		05:12:00	78	36.45	36.5952		05:12:00	78		36.602		05:12:00	78	36.51	36.609		05:12:00	36.67		06:13:00	36.55		15:13:00	37.52		09:59:00			00:12:00	36.8		21:12:00
06:14:00	36.48		06:14:00	36.83		06:14:00	93.5			06:14:00	93.5	37.17		05:13:00	78.25	36.17	36.3328		05:13:00	78.25	36.45	36.5956		05:13:00	78.25		36.6022		05:13:00	78.25	36.5	36.6105		05:13:00	36.64		06:14:00	36.55		15:14:00	37.55		10:00:00			00:13:00	36.81		21:13:00
06:15:00			06:15:00	36.84		06:15:00	93.75			06:15:00	93.75	37.18		05:14:00	78.5	36.17	36.3326		05:14:00	78.5	36.44	36.596		05:14:00	78.5	36.44	36.6024		05:14:00	78.5	36.49	36.612		05:14:00	36.62		06:15:00	36.55		15:15:00	37.55		10:01:00			00:14:00	36.82		21:14:00
06:16:00	36.5		06:16:00	36.84		06:16:00	94			06:16:00	94	37.18		05:15:00	78.75	36.17	36.3324		05:15:00	78.75	36.44	36.5964		05:15:00	78.75	36.44	36.6026		05:15:00	78.75	36.49	36.6135		05:15:00	36.61		06:16:00	36.55		15:16:00	37.52		10:02:00			00:15:00	36.82		21:15:00
06:17:00	36.5		06:17:00	36.85		06:17:00	94.25			06:17:00	94.25	37.19		05:16:00	79	36.17	36.3321		05:16:00	79	36.44	36.5968		05:16:00	79		36.6028		05:16:00	79	36.5	36.6151		05:16:00	36.58		06:17:00	36.54		15:17:00	37.51		10:03:00			00:16:00	36.82		21:16:00
06:18:00	36.51		06:18:00	36.85		06:18:00	94.5			06:18:00	94.5	37.19		05:17:00	79.25	36.17	36.3319		05:17:00	79.25	36.44	36.5972		05:17:00	79.25		36.603		05:17:00	79.25	36.49	36.6166		05:17:00	36.57		06:18:00	36.53		15:18:00	37.51		10:04:00			00:17:00	36.8		21:17:00
06:19:00	36.51		06:19:00	36.81		06:19:00	94.75			06:19:00	94.75	37.2		05:18:00	79.5	36.17	36.3317		05:18:00	79.5	36.43	36.5976		05:18:00	79.5		36.6033		05:18:00	79.5	36.5	36.6182		05:18:00	36.57		06:19:00	36.51		15:19:00	37.52		10:05:00			00:18:00	36.8		21:18:00
06:20:00	36.52		06:20:00	36.82		06:20:00	95			06:20:00	95	37.2		05:19:00	79.75	36.17	36.3316		05:19:00	79.75	36.44	36.598		05:19:00	79.75		36.6035		05:19:00	79.75	36.51	36.6197		05:19:00	36.59		06:20:00	36.49		15:20:00	37.53		10:06:00			00:19:00	36.79		21:19:00
06:21:00	36.52		06:21:00	36.83		06:21:00	95.25			06:21:00	95.25	37.21		05:20:00	80	36.17	36.3314		05:20:00	80	36.43	36.5985		05:20:00	80		36.6038		05:20:00	80	36.52	36.6213		05:20:00	36.59		06:21:00	36.48		15:21:00	37.54		10:07:00			00:20:00	36.78		21:20:00
06:22:00	36.53		06:22:00	36.83		06:22:00	95.5			06:22:00	95.5	37.21		05:21:00	80.25	36.17	36.3312		05:21:00	80.25	36.44	36.5989		05:21:00	80.25		36.6041		05:21:00	80.25	36.51	36.6229		05:21:00	36.6		06:22:00	36.47		15:22:00	37.55		10:08:00			00:21:00	36.78		21:21:00
06:23:00	36.53		06:23:00	36.83		06:23:00	95.75			06:23:00	95.75	37.22		05:22:00	80.5	36.17	36.3311		05:22:00	80.5	36.44	36.5993		05:22:00	80.5		36.6044		05:22:00	80.5	36.5	36.6245		05:22:00	36.61		06:23:00	36.48		15:23:00	37.55		10:09:00			00:22:00	36.77		21:22:00
06:24:00	36.53		06:24:00	36.83		06:24:00	96			06:24:00	96	37.22		05:23:00	80.75	36.17	36.3309		05:23:00	80.75	36.44	36.5997		05:23:00	80.75		36.6046		05:23:00	80.75	36.51	36.6261		05:23:00	36.6		06:24:00	36.5		15:24:00	37.56		10:10:00			00:23:00	36.77		21:23:00
06:25:00	36.54		06:25:00	36.83		06:25:00	96.25			06:25:00	96.25	37.23		05:24:00	81	36.17	36.3308		05:24:00	81	36.44	36.6002		05:24:00	81		36.605		05:24:00	81	36.51	36.6277		05:24:00	36.59		06:25:00	36.5		15:25:00	37.57		10:11:00			00:24:00	36.77		21:24:00
06:26:00	36.55		06:26:00	36.81		06:26:00	96.5			06:26:00	96.5	37.23		05:25:00	81.25	36.17	36.3307		05:25:00	81.25	36.44	36.6006		05:25:00	81.25		36.6053		05:25:00	81.25	36.51	36.6293		05:25:00	36.6		06:26:00	36.51		15:26:00	37.57		10:12:00			00:25:00	36.76		21:25:00
06:27:00	36.54		06:27:00	36.8		06:27:00	96.75			06:27:00	96.75	37.23		05:26:00	81.5	36.17	36.3305		05:26:00	81.5	36.44	36.6011		05:26:00	81.5		36.6056		05:26:00	81.5	36.51	36.631		05:26:00	36.6		06:27:00	36.54		15:27:00	37.57		10:13:00			00:26:00	36.77		21:26:00
06:28:00	36.54		06:28:00	36.79		06:28:00	97			06:28:00	97	37.23		05:27:00	81.75	36.18	36.3304		05:27:00	81.75	36.44	36.6015		05:27:00	81.75		36.6059		05:27:00	81.75	36.5	36.6326		05:27:00	36.6		06:28:00	36.55		15:28:00	37.58		10:14:00			00:27:00	36.77		21:27:00
06:29:00	36.55		06:29:00	36.78		06:29:00	97.25			06:29:00	97.25	37.22		05:28:00	82	36.18	36.3304		05:28:00	82	36.44	36.602		05:28:00	82		36.6063		05:28:00	82	36.5	36.6342		05:28:00	36.58		06:29:00	36.55		15:29:00	37.6		10:15:00			00:28:00	36.77		21:28:00
06:30:00	36.55		06:30:00	36.76		06:30:00	97.5			06:30:00	97.5	37.23		05:29:00	82.25	36.19	36.3303		05:29:00	82.25	36.43	36.6024		05:29:00	82.25		36.6066		05:29:00	82.25	36.5	36.6359		05:29:00	36.56		06:30:00	36.57		15:30:00	37.61		10:16:00			00:29:00	36.76		21:29:00
06:31:00	36.55		06:31:00	36.76		06:31:00	97.75			06:31:00	97.75	37.22		05:30:00	82.5	36.19	36.3302		05:30:00	82.5	36.43	36.6029		05:30:00	82.5		36.607		05:30:00	82.5	36.49	36.6376		05:30:00	36.56		06:31:00	36.57		15:31:00	37.62		10:17:00			00:30:00	36.76		21:30:00
06:32:00	36.56		06:32:00	36.75		06:32:00	98			06:32:00	98	37.22		05:31:00	82.75	36.19	36.3301		05:31:00	82.75	36.43	36.6034		05:31:00	82.75		36.6073		05:31:00	82.75	36.49	36.6392		05:31:00	36.56		06:32:00	36.57		15:32:00	37.62		10:18:00			00:31:00	36.76		21:31:00
06:33:00	36.57		06:33:00	36.73		06:33:00	98.25			06:33:00	98.25	37.22		05:32:00	83	36.19	36.3301		05:32:00	83	36.43	36.6038		05:32:00	83		36.6077		05:32:00	83	36.49	36.6409		05:32:00	36.56		06:33:00	36.57		15:33:00	37.64		10:19:00			00:32:00	36.76		21:32:00
06:34:00	36.57		06:34:00	36.73		06:34:00	98.5			06:34:00	98.5	37.22		05:33:00	83.25	36.2	36.3301		05:33:00	83.25	36.43	36.6043		05:33:00	83.25		36.6081		05:33:00	83.25	36.49	36.6426		05:33:00	36.56		06:34:00	36.58		15:34:00	37.64		10:20:00			00:33:00	36.76		21:33:00
06:35:00	36.57		06:35:00	36.74		06:35:00	98.75			06:35:00	98.75	37.22		05:34:00	83.5	36.2	36.33		05:34:00	83.5	36.43	36.6048		05:34:00	83.5		36.6085		05:34:00	83.5	36.49	36.6443		05:34:00	36.57		06:35:00	36.57		15:35:00	37.64		10:21:00			00:34:00	36.76		21:34:00
06:36:00	36.57		06:36:00	36.75		06:36:00	99			06:36:00	99	37.22		05:35:00	83.75	36.2	36.33		05:35:00	83.75	36.43	36.6053		05:35:00	83.75		36.6089		05:35:00	83.75	36.49	36.646		05:35:00	36.56		06:36:00	36.58		15:36:00	37.63		10:22:00			00:35:00	36.76		21:35:00
06:37:00	36.57		06:37:00	36.74		06:37:00	99.25			06:37:00	99.25	37.23		05:36:00	84	36.2	36.33		05:36:00	84	36.43	36.6058		05:36:00	84		36.6093		05:36:00	84	36.48	36.6477		05:36:00	36.56		06:37:00	36.61		15:37:00	37.63		10:23:00			00:36:00	36.77		21:36:00
06:38:00	36.6		06:38:00	36.75		06:38:00	99.5			06:38:00	99.5	37.23		05:37:00	84.25	36.2	36.33		05:37:00	84.25	36.43	36.6063		05:37:00	84.25		36.6097		05:37:00	84.25	36.48	36.6494		05:37:00	36.57		06:38:00	36.62		15:38:00	37.63		10:24:00			00:37:00	36.77		21:37:00
06:39:00	36.61		06:39:00	36.75		06:39:00	99.75			06:39:00	99.75	37.23		05:38:00	84.5	36.2	36.33		05:38:00	84.5	36.43	36.6068		05:38:00	84.5	36.5	36.6102		05:38:00	84.5	36.48	36.6512		05:38:00	36.58		06:39:00	36.62		15:39:00	37.62		10:25:00			00:38:00	36.77		21:38:00
06:40:00	36.6		06:40:00	36.74		06:40:00	100			06:40:00	100	37.25		05:39:00	84.75	36.21	36.33		05:39:00	84.75	36.43	36.6073		05:39:00	84.75	36.5	36.6106		05:39:00	84.75	36.48	36.6529		05:39:00	36.57		06:40:00	36.63		15:40:00	37.6		10:26:00			00:39:00	36.77		21:39:00
06:41:00	36.6		06:41:00	36.74		06:41:00	100.25			06:41:00	100.25	37.26		05:40:00	85	36.21	36.3301		05:40:00	85	36.44	36.6078		05:40:00	85		36.6111		05:40:00	85	36.48	36.6547		05:40:00	36.57		06:41:00	36.64		15:41:00	37.57		10:27:00			00:40:00	36.77		21:40:00
06:42:00	36.59		06:42:00	36.73		06:42:00	100.5			06:42:00	100.5	37.27		05:41:00	85.25	36.21	36.3301		05:41:00	85.25	36.44	36.6083		05:41:00	85.25		36.6115		05:41:00	85.25	36.49	36.6564		05:41:00	36.57		06:42:00	36.64		15:42:00	37.55		10:28:00			00:41:00	36.77		21:41:00
06:43:00	36.58		06:43:00	36.72		06:43:00	100.75			06:43:00	100.75	37.28		05:42:00	85.5	36.21	36.3302		05:42:00	85.5	36.44	36.6088		05:42:00	85.5		36.612		05:42:00	85.5	36.5	36.6582		05:42:00	36.57		06:43:00	36.64		15:43:00	37.53		10:29:00			00:42:00	36.76		21:42:00
06:44:00	36.58		06:44:00	36.72		06:44:00	101			06:44:00	101	37.28		05:43:00	85.75	36.21	36.3302		05:43:00	85.75	36.44	36.6093		05:43:00	85.75		36.6125		05:43:00	85.75	36.5	36.66		05:43:00	36.57		06:44:00	36.64		15:44:00	37.55		10:30:00			00:43:00	36.76		21:43:00
06:45:00	36.58		06:45:00	36.71		06:45:00	101.25			06:45:00	101.25	37.3		05:44:00	86	36.21	36.3303		05:44:00	86	36.44	36.6098		05:44:00	86	36.55	36.613		05:44:00	86	36.51	36.6618		05:44:00	36.57		06:45:00	36.64		15:45:00	37.56		10:31:00			00:44:00	36.76		21:44:00
06:46:00	36.58		06:46:00	36.71		06:46:00	101.5			06:46:00	101.5	37.32		05:45:00	86.25	36.21	36.3304		05:45:00	86.25	36.44	36.6104		05:45:00	86.25	36.55	36.6135		05:45:00	86.25	36.51	36.6636		05:45:00	36.57		06:46:00	36.65		15:46:00	37.56		10:32:00			00:45:00	36.76		21:45:00
06:47:00	36.57		06:47:00	36.71		06:47:00	101.75			06:47:00	101.75	37.33		05:46:00	86.5	36.23	36.3305		05:46:00	86.5	36.44	36.6109		05:46:00	86.5	36.54	36.614		05:46:00	86.5	36.51	36.6654		05:46:00	36.57		06:47:00	36.66		15:47:00	37.57		10:33:00			00:46:00	36.75		21:46:00
06:48:00	36.57		06:48:00	36.71		06:48:00	102			06:48:00	102	37.34		05:47:00	86.75	36.24	36.3306		05:47:00	86.75	36.44	36.6114		05:47:00	86.75	36.55	36.6145		05:47:00	86.75	36.51	36.6672		05:47:00	36.56		06:48:00	36.63		15:48:00	37.58		10:34:00			00:47:00	36.75		21:47:00
06:49:00	36.56		06:49:00	36.71		06:49:00	102.25			06:49:00	102.25	37.36		05:48:00	87	36.24	36.3307		05:48:00	87	36.44	36.612		05:48:00	87	36.55	36.615		05:48:00	87	36.51	36.669		05:48:00	36.55		06:49:00	36.63		15:49:00	37.62		10:35:00			00:48:00	36.76		21:48:00
06:50:00	36.56		06:50:00	36.71		06:50:00	102.5			06:50:00	102.5	37.37		05:49:00	87.25	36.25	36.3309		05:49:00	87.25	36.45	36.6125		05:49:00	87.25	36.55	36.6155		05:49:00	87.25	36.51	36.6708		05:49:00	36.55		06:50:00	36.63		15:50:00	37.62		10:36:00			00:49:00	36.78		21:49:00
06:51:00	36.55		06:51:00	36.71		06:51:00	102.75			06:51:00	102.75	37.39		05:50:00	87.5	36.26	36.331		05:50:00	87.5	36.45	36.6131		05:50:00	87.5	36.55	36.6161		05:50:00	87.5	36.51	36.6726		05:50:00	36.56		06:51:00	36.64		15:51:00	37.61		10:37:00			00:50:00	36.79		21:50:00
06:52:00	36.55		06:52:00	36.69		06:52:00	103			06:52:00	103	37.39		05:51:00	87.75	36.29	36.3311		05:51:00	87.75	36.46	36.6136		05:51:00	87.75	36.55	36.6166		05:51:00	87.75	36.51	36.6745		05:51:00	36.58		06:52:00	36.62		15:52:00	37.6		10:38:00			00:51:00	36.79		21:51:00
06:53:00	36.56		06:53:00	36.69		06:53:00	103.25			06:53:00	103.25	37.39		05:52:00	88	36.32	36.3313		05:52:00	88	36.47	36.6142		05:52:00	88	36.56	36.6172		05:52:00	88	36.52	36.6763		05:52:00	36.58		06:53:00	36.62		15:53:00	37.61		10:39:00			00:52:00	36.79		21:52:00
06:54:00	36.56		06:54:00	36.68		06:54:00	103.5			06:54:00	103.5	37.39		05:53:00	88.25	36.33	36.3315		05:53:00	88.25	36.47	36.6148		05:53:00	88.25	36.56	36.6178		05:53:00	88.25	36.52	36.6782		05:53:00	36.59		06:54:00	36.62		15:54:00	37.61		10:40:00			00:53:00	36.79		21:53:00
06:55:00	36.55		06:55:00	36.68		06:55:00	103.75			06:55:00	103.75	37.38		05:54:00	88.5	36.33	36.3317		05:54:00	88.5	36.47	36.6153		05:54:00	88.5		36.6183		05:54:00	88.5	36.52	36.6801		05:54:00	36.62		06:55:00	36.64		15:55:00	37.6		10:41:00			00:54:00	36.79		21:54:00
06:56:00	36.55		06:56:00	36.67		06:56:00	104			06:56:00	104	37.35		05:55:00	88.75	36.33	36.3318		05:55:00	88.75	36.47	36.6159		05:55:00	88.75		36.6189		05:55:00	88.75	36.52	36.6819		05:55:00	36.64		06:56:00	36.64		15:56:00	37.59		10:42:00			00:55:00	36.79		21:55:00
06:57:00	36.55		06:57:00	36.66		06:57:00	104.25			06:57:00	104.25	37.34		05:56:00	89	36.34	36.332		05:56:00	89	36.46	36.6165		05:56:00	89		36.6195		05:56:00	89	36.52	36.6838		05:56:00	36.67		06:57:00	36.65		15:57:00	37.59		10:43:00			00:56:00	36.79		21:56:00
06:58:00	36.54		06:58:00	36.66		06:58:00	104.5			06:58:00	104.5	37.34		05:57:00	89.25	36.35	36.3323		05:57:00	89.25	36.46	36.6171		05:57:00	89.25		36.6201		05:57:00	89.25	36.52	36.6857		05:57:00	36.68		06:58:00	36.67		15:58:00	37.59		10:44:00			00:57:00			21:57:00
06:59:00	36.53		06:59:00	36.65		06:59:00	104.75			06:59:00	104.75	37.33		05:58:00	89.5	36.34	36.3325		05:58:00	89.5	36.46	36.6177		05:58:00	89.5		36.6208		05:58:00	89.5	36.54	36.6876		05:58:00	36.69		06:59:00			15:59:00	37.6		10:45:00			00:58:00			21:58:00
07:00:00	36.51		07:00:00	36.65		07:00:00	105			07:00:00	105	37.32		05:59:00	89.75	36.35	36.3327		05:59:00	89.75	36.45	36.6182		05:59:00	89.75		36.6214		05:59:00	89.75	36.55	36.6895		05:59:00	36.7		07:00:00	36.69		16:00:00	37.6		10:46:00			00:59:00			21:59:00
07:01:00	36.51		07:01:00	36.65		07:01:00	105.25			07:01:00	105.25	37.3		06:00:00	90	36.34	36.333		06:00:00	90	36.45	36.6188		06:00:00	90		36.622		06:00:00	90	36.57	36.6914		06:00:00	36.7		07:01:00	36.7		16:01:00	37.61		10:47:00			01:00:00			22:00:00
07:02:00	36.5		07:02:00	36.66		07:02:00	105.5			07:02:00	105.5	37.31		06:01:00	90.25	36.37	36.3332		06:01:00	90.25	36.45	36.6194		06:01:00	90.25		36.6227		06:01:00	90.25	36.57	36.6933		06:01:00	36.7		07:02:00	36.69		16:02:00	37.6		10:48:00			01:01:00			22:01:00
07:03:00	36.48		07:03:00	36.66		07:03:00	105.75			07:03:00	105.75	37.29		06:02:00	90.5	36.38	36.3335		06:02:00	90.5	36.45	36.62		06:02:00	90.5		36.6233		06:02:00	90.5	36.58	36.6953		06:02:00	36.71		07:03:00	36.69		16:03:00	37.61		10:49:00			01:02:00			22:02:00
07:04:00	36.48		07:04:00	36.65		07:04:00	106			07:04:00	106	37.28		06:03:00	90.75	36.39	36.3337		06:03:00	90.75	36.46	36.6206		06:03:00	90.75		36.624		06:03:00	90.75	36.58	36.6972		06:03:00	36.71		07:04:00	36.66		16:04:00	37.59		10:50:00			01:03:00			22:03:00
07:05:00	36.49		07:05:00	36.66		07:05:00	106.25			07:05:00	106.25	37.28		06:04:00	91	36.4	36.334		06:04:00	91	36.47	36.6213		06:04:00	91	36.58	36.6247		06:04:00	91	36.59	36.6991		06:04:00	36.7		07:05:00	36.66		16:05:00	37.57		10:51:00			01:04:00			22:04:00
07:06:00	36.48		07:06:00	36.65		07:06:00	106.5			07:06:00	106.5	37.27		06:05:00	91.25	36.4	36.3343		06:05:00	91.25	36.48	36.6219		06:05:00	91.25	36.59	36.6253		06:05:00	91.25	36.59	36.7011		06:05:00	36.7		07:06:00	36.67		16:06:00	37.54		10:52:00			01:05:00			22:05:00
07:07:00	36.49		07:07:00	36.64		07:07:00	106.75			07:07:00	106.75	37.26		06:06:00	91.5	36.41	36.3346		06:06:00	91.5	36.49	36.6225		06:06:00	91.5	36.6	36.626		06:06:00	91.5	36.58	36.7031		06:06:00	36.71		07:07:00	36.68		16:07:00	37.53		10:53:00			01:06:00			22:06:00
07:08:00	36.49		07:08:00	36.64		07:08:00	107			07:08:00	107	37.25		06:07:00	91.75	36.41	36.3349		06:07:00	91.75	36.49	36.6231		06:07:00	91.75	36.6	36.6267		06:07:00	91.75	36.58	36.705		06:07:00	36.72		07:08:00	36.7		16:08:00	37.5		10:54:00			01:07:00			22:07:00
07:09:00	36.5		07:09:00	36.63		07:09:00	107.25			07:09:00	107.25	37.25		06:08:00	92	36.41	36.3353		06:08:00	92	36.5	36.6237		06:08:00	92	36.6	36.6274		06:08:00	92	36.59	36.707		06:08:00	36.73		07:09:00	36.71		16:09:00	37.49		10:55:00			01:08:00			22:08:00
07:10:00	36.5		07:10:00	36.63		07:10:00	107.5			07:10:00	107.5	37.24		06:09:00	92.25	36.4	36.3356		06:09:00	92.25	36.48	36.6244		06:09:00	92.25	36.6	36.6282		06:09:00	92.25	36.6	36.709		06:09:00	36.74		07:10:00	36.69		16:10:00	37.51		10:56:00			01:09:00			22:09:00
07:11:00	36.5		07:11:00	36.63		07:11:00	107.75			07:11:00	107.75	37.23		06:10:00	92.5	36.4	36.336		06:10:00	92.5	36.47	36.625		06:10:00	92.5	36.61	36.6289		06:10:00	92.5	36.62	36.711		06:10:00	36.74		07:11:00	36.68		16:11:00	37.51		10:57:00			01:10:00			22:10:00
07:12:00	36.51		07:12:00	36.64		07:12:00	108			07:12:00	108	37.23		06:11:00	92.75	36.39	36.3363		06:11:00	92.75	36.47	36.6257		06:11:00	92.75	36.62	36.6296		06:11:00	92.75	36.62	36.713		06:11:00	36.73		07:12:00	36.64		16:12:00	37.52		10:58:00			01:11:00			22:11:00
07:13:00	36.51		07:13:00	36.64		07:13:00	108.25			07:13:00	108.25	37.22		06:12:00	93	36.37	36.3367		06:12:00	93	36.48	36.6263		06:12:00	93	36.61	36.6304		06:12:00	93	36.62	36.715		06:12:00	36.72		07:13:00	36.65		16:13:00	37.54		10:59:00			01:12:00			22:12:00
07:14:00	36.51		07:14:00	36.64		07:14:00	108.5			07:14:00	108.5	37.22		06:13:00	93.25	36.35	36.3371		06:13:00	93.25	36.49	36.6269		06:13:00	93.25	36.61	36.6311		06:13:00	93.25	36.61	36.717		06:13:00	36.72		07:14:00	36.66		16:14:00	37.55		11:00:00			01:13:00			22:13:00
07:15:00	36.51		07:15:00	36.63		07:15:00	108.75			07:15:00	108.75	37.23		06:14:00	93.5	36.33	36.3374		06:14:00	93.5	36.5	36.6276		06:14:00	93.5	36.61	36.6319		06:14:00	93.5	36.6	36.719		06:14:00	36.72		07:15:00	36.64		16:15:00	37.55		11:01:00			01:14:00	36.91		22:14:00
07:16:00	36.51		07:16:00	36.62		07:16:00	109			07:16:00	109	37.22		06:15:00	93.75	36.33	36.3378		06:15:00	93.75	36.51	36.6283		06:15:00	93.75	36.6	36.6326		06:15:00	93.75	36.59	36.721		06:15:00	36.72		07:16:00	36.64		16:16:00	37.54		11:02:00			01:15:00	36.9		22:15:00
07:17:00	36.51		07:17:00	36.62		07:17:00	109.25			07:17:00	109.25	37.21		06:16:00	94	36.32	36.3383		06:16:00	94	36.53	36.6289		06:16:00	94	36.6	36.6334		06:16:00	94	36.58	36.7231		06:16:00	36.72		07:17:00	36.62		16:17:00	37.53		11:03:00			01:16:00	36.92		22:16:00
07:18:00	36.5		07:18:00	36.62		07:18:00	109.5			07:18:00	109.5	37.21		06:17:00	94.25	36.31	36.3387		06:17:00	94.25	36.54	36.6296		06:17:00	94.25	36.59	36.6342		06:17:00	94.25	36.58	36.7251		06:17:00	36.72		07:18:00	36.63		16:18:00	37.55		11:04:00			01:17:00	36.95		22:17:00
07:19:00	36.51		07:19:00	36.62		07:19:00	109.75			07:19:00	109.75	37.2		06:18:00	94.5	36.3	36.3391		06:18:00	94.5	36.55	36.6302		06:18:00	94.5	36.58	36.635		06:18:00	94.5	36.59	36.7271		06:18:00	36.72		07:19:00	36.65		16:19:00	37.58		11:05:00			01:18:00	36.97		22:18:00
07:20:00	36.51		07:20:00	36.63		07:20:00	110			07:20:00	110	37.19		06:19:00	94.75	36.3	36.3395		06:19:00	94.75	36.57	36.6309		06:19:00	94.75	36.57	36.6358		06:19:00	94.75	36.57	36.7292		06:19:00	36.71		07:20:00	36.64		16:20:00	37.64		11:06:00			01:19:00	36.98		22:19:00
07:21:00	36.52		07:21:00	36.63		07:21:00	110.25			07:21:00	110.25	37.19		06:20:00	95	36.3	36.34		06:20:00	95	36.58	36.6316		06:20:00	95	36.57	36.6366		06:20:00	95	36.57	36.7313		06:20:00	36.69		07:21:00	36.63		16:21:00	37.64		11:07:00			01:20:00	36.99		22:20:00
07:22:00	36.52		07:22:00	36.63		07:22:00	110.5			07:22:00	110.5	37.18		06:21:00	95.25	36.29	36.3405		06:21:00	95.25	36.58	36.6323		06:21:00	95.25	36.57	36.6375		06:21:00	95.25	36.57	36.7333		06:21:00	36.67		07:22:00	36.62		16:22:00	37.64		11:08:00			01:21:00	36.99		22:21:00
07:23:00	36.54		07:23:00	36.63		07:23:00	110.75			07:23:00	110.75	37.17		06:22:00	95.5	36.28	36.3409		06:22:00	95.5	36.58	36.633		06:22:00	95.5	36.57	36.6383		06:22:00	95.5	36.58	36.7354		06:22:00	36.67		07:23:00	36.62		16:23:00	37.65		11:09:00			01:22:00	37		22:22:00
07:24:00	36.54		07:24:00	36.64		07:24:00	111			07:24:00	111	37.16		06:23:00	95.75	36.28	36.3414		06:23:00	95.75	36.59	36.6336		06:23:00	95.75	36.56	36.6391		06:23:00	95.75	36.64	36.7375		06:23:00	36.67		07:24:00	36.61		16:24:00	37.65		11:10:00			01:23:00	37		22:23:00
07:25:00	36.55		07:25:00	36.64		07:25:00	111.25			07:25:00	111.25	37.16		06:24:00	96	36.26	36.3419		06:24:00	96	36.59	36.6343		06:24:00	96	36.55	36.64		06:24:00	96	36.65	36.7396		06:24:00	36.69		07:25:00	36.58		16:25:00	37.64		11:11:00			01:24:00	37		22:24:00
07:26:00	36.55		07:26:00	36.64		07:26:00	111.5			07:26:00	111.5	37.16		06:25:00	96.25	36.27	36.3424		06:25:00	96.25	36.6	36.635		06:25:00	96.25	36.56	36.6408		06:25:00	96.25	36.65	36.7417		06:25:00	36.71		07:26:00	36.58		16:26:00	37.64		11:12:00			01:25:00	37.01		22:25:00
07:27:00	36.55		07:27:00	36.64		07:27:00	111.75			07:27:00	111.75	37.16		06:26:00	96.5	36.27	36.3429		06:26:00	96.5	36.6	36.6357		06:26:00	96.5	36.56	36.6417		06:26:00	96.5	36.66	36.7438		06:26:00	36.71		07:27:00	36.58		16:27:00	37.63		11:13:00			01:26:00	37.01		22:26:00
07:28:00	36.58		07:28:00	36.64		07:28:00	112			07:28:00	112	37.16		06:27:00	96.75	36.27	36.3434		06:27:00	96.75	36.62	36.6364		06:27:00	96.75	36.55	36.6426		06:27:00	96.75	36.66	36.7459		06:27:00	36.72		07:28:00	36.58		16:28:00	37.63		11:14:00			01:27:00	37.01		22:27:00
07:29:00	36.59		07:29:00	36.64		07:29:00	112.25			07:29:00	112.25	37.16		06:28:00	97	36.27	36.344		06:28:00	97	36.62	36.6371		06:28:00	97	36.54	36.6435		06:28:00	97	36.65	36.748		06:28:00	36.72		07:29:00	36.59		16:29:00	37.63		11:15:00			01:28:00	37.01		22:28:00
07:30:00	36.59		07:30:00	36.64		07:30:00	112.5			07:30:00	112.5	37.16		06:29:00	97.25	36.26	36.3445		06:29:00	97.25	36.64	36.6379		06:29:00	97.25	36.54	36.6444		06:29:00	97.25	36.64	36.7501		06:29:00	36.71		07:30:00	36.57		16:30:00	37.64		11:16:00			01:29:00	37.01		22:29:00
07:31:00	36.59		07:31:00	36.64		07:31:00	112.75			07:31:00	112.75	37.15		06:30:00	97.5	36.26	36.3451		06:30:00	97.5	36.64	36.6386		06:30:00	97.5	36.54	36.6453		06:30:00	97.5	36.64	36.7523		06:30:00	36.68		07:31:00	36.57		16:31:00	37.64		11:17:00			01:30:00	37.02		22:30:00
07:32:00	36.58		07:32:00	36.64		07:32:00	113			07:32:00	113	37.15		06:31:00	97.75	36.26	36.3456		06:31:00	97.75	36.64	36.6393		06:31:00	97.75	36.54	36.6462		06:31:00	97.75	36.62	36.7544		06:31:00	36.67		07:32:00	36.58		16:32:00	37.63		11:18:00			01:31:00	37.01		22:31:00
07:33:00	36.58		07:33:00	36.64		07:33:00	113.25			07:33:00	113.25	37.14		06:32:00	98	36.25	36.3462		06:32:00	98	36.64	36.64		06:32:00	98	36.55	36.6471		06:32:00	98	36.6	36.7565		06:32:00	36.68		07:33:00	36.58		16:33:00	37.65		11:19:00			01:32:00	37		22:32:00
07:34:00	36.58		07:34:00	36.65		07:34:00	113.5			07:34:00	113.5	37.13		06:33:00	98.25	36.25	36.3468		06:33:00	98.25	36.62	36.6407		06:33:00	98.25	36.55	36.648		06:33:00	98.25	36.61	36.7587		06:33:00	36.68		07:34:00	36.57		16:34:00	37.66		11:20:00			01:33:00	36.98		22:33:00
07:35:00	36.58		07:35:00	36.64		07:35:00	113.75			07:35:00	113.75	37.13		06:34:00	98.5	36.25	36.3474		06:34:00	98.5	36.6	36.6415		06:34:00	98.5	36.55	36.649		06:34:00	98.5	36.64	36.7608		06:34:00	36.68		07:35:00	36.57		16:35:00	37.67		11:21:00			01:34:00	36.98		22:34:00
07:36:00	36.58		07:36:00	36.64		07:36:00	114			07:36:00	114	37.13		06:35:00	98.75	36.26	36.348		06:35:00	98.75	36.57	36.6422		06:35:00	98.75	36.55	36.6499		06:35:00	98.75	36.64	36.763		06:35:00	36.66		07:36:00	36.58		16:36:00	37.72		11:22:00			01:35:00	36.99		22:35:00
07:37:00	36.58		07:37:00	36.64		07:37:00	114.25			07:37:00	114.25	37.13		06:36:00	99	36.26	36.3486		06:36:00	99	36.55	36.6429		06:36:00	99	36.55	36.6509		06:36:00	99	36.64	36.7652		06:36:00	36.64		07:37:00	36.58		16:37:00	37.74		11:23:00			01:36:00	36.99		22:36:00
07:38:00	36.6		07:38:00	36.63		07:38:00	114.5			07:38:00	114.5	37.13		06:37:00	99.25	36.27	36.3492		06:37:00	99.25	36.52	36.6437		06:37:00	99.25	36.55	36.6518		06:37:00	99.25	36.64	36.7674		06:37:00	36.63		07:38:00	36.57		16:38:00	37.73		11:24:00			01:37:00	37		22:37:00
07:39:00	36.6		07:39:00	36.63		07:39:00	114.75			07:39:00	114.75	37.13		06:38:00	99.5	36.26	36.3498		06:38:00	99.5	36.51	36.6444		06:38:00	99.5	36.55	36.6528		06:38:00	99.5	36.62	36.7695		06:38:00	36.64		07:39:00	36.57		16:39:00	37.72		11:25:00			01:38:00	37		22:38:00
07:40:00	36.6		07:40:00	36.61		07:40:00	115			07:40:00	115	37.12		06:39:00	99.75	36.25	36.3505		06:39:00	99.75	36.49	36.6452		06:39:00	99.75	36.53	36.6538		06:39:00	99.75	36.59	36.7717		06:39:00	36.64		07:40:00	36.58		16:40:00	37.73		11:26:00			01:39:00	37.01		22:39:00
07:41:00	36.6		07:41:00	36.61		07:41:00	115.25			07:41:00	115.25	37.11		06:40:00	100	36.25	36.3511		06:40:00	100	36.47	36.6459		06:40:00	100	36.53	36.6548		06:40:00	100	36.57	36.7739		06:40:00	36.64		07:41:00			16:41:00	37.73		11:27:00			01:40:00	37.01		22:40:00
07:42:00	36.61		07:42:00	36.6		07:42:00	115.5			07:42:00	115.5	37.12		06:41:00	100.25	36.24	36.3518		06:41:00	100.25	36.45	36.6467		06:41:00	100.25	36.53	36.6558		06:41:00	100.25	36.55	36.7761		06:41:00	36.63		07:42:00			16:42:00	37.73		11:28:00			01:41:00			22:41:00
07:43:00	36.62		07:43:00	36.58		07:43:00	115.75			07:43:00	115.75	37.13		06:42:00	100.5	36.24	36.3525		06:42:00	100.5	36.44	36.6475		06:42:00	100.5	36.53	36.6568		06:42:00	100.5	36.55	36.7783		06:42:00	36.64		07:43:00			16:43:00	37.75		11:29:00			01:42:00			22:42:00
07:44:00	36.62		07:44:00	36.57		07:44:00	116			07:44:00	116	37.12		06:43:00	100.75	36.24	36.3532		06:43:00	100.75	36.43	36.6482		06:43:00	100.75	36.53	36.6578		06:43:00	100.75	36.54	36.7805		06:43:00	36.65		07:44:00			16:44:00	37.76		11:30:00			01:43:00	37.01		22:43:00
07:45:00	36.62		07:45:00	36.57		07:45:00	116.25			07:45:00	116.25	37.13		06:44:00	101	36.25	36.3539		06:44:00	101	36.42	36.649		06:44:00	101	36.53	36.6588		06:44:00	101	36.51	36.7828		06:44:00	36.65		07:45:00			16:45:00	37.76		11:31:00			01:44:00	37.01		22:44:00
07:46:00	36.63		07:46:00	36.57		07:46:00	116.5			07:46:00	116.5	37.15		06:45:00	101.25	36.26	36.3546		06:45:00	101.25	36.4	36.6498		06:45:00	101.25	36.54	36.6598		06:45:00	101.25	36.5	36.785		06:45:00	36.64		07:46:00	36.57		16:46:00	37.78		11:32:00			01:45:00	37.01		22:45:00
07:47:00	36.63		07:47:00	36.56		07:47:00	116.75			07:47:00	116.75	37.16		06:46:00	101.5	36.26	36.3553		06:46:00	101.5	36.37	36.6505		06:46:00	101.5	36.54	36.6609		06:46:00	101.5	36.48	36.7872		06:46:00	36.64		07:47:00	36.57		16:47:00	37.77		11:33:00			01:46:00	37.01		22:46:00
07:48:00	36.62		07:48:00	36.56		07:48:00	117			07:48:00	117			06:47:00	101.75	36.25	36.356		06:47:00	101.75	36.38	36.6513		06:47:00	101.75	36.54	36.6619		06:47:00	101.75	36.46	36.7895		06:47:00	36.64		07:48:00	36.57		16:48:00	37.77		11:34:00			01:47:00	37.01		22:47:00
07:49:00	36.62		07:49:00	36.55		07:49:00	117.25			07:49:00	117.25	37.2		06:48:00	102	36.24	36.3567		06:48:00	102	36.39	36.6521		06:48:00	102	36.55	36.663		06:48:00	102	36.45	36.7917		06:48:00	36.62		07:49:00	36.59		16:49:00	37.78		11:35:00			01:48:00	37.01		22:48:00
07:50:00	36.63		07:50:00	36.54		07:50:00	117.5			07:50:00	117.5			06:49:00	102.25	36.25	36.3575		06:49:00	102.25	36.39	36.6529		06:49:00	102.25	36.54	36.6641		06:49:00	102.25	36.44	36.7939		06:49:00	36.6		07:50:00	36.6		16:50:00	37.78		11:36:00			01:49:00	37.01		22:49:00
07:51:00	36.64		07:51:00	36.54		07:51:00	117.75			07:51:00	117.75			06:50:00	102.5	36.25	36.3582		06:50:00	102.5	36.39	36.6537		06:50:00	102.5	36.55	36.6651		06:50:00	102.5	36.43	36.7962		06:50:00	36.58		07:51:00	36.62		16:51:00	37.78		11:37:00			01:50:00	37.01		22:50:00
07:52:00	36.63		07:52:00	36.55		07:52:00	118			07:52:00	118			06:51:00	102.75	36.25	36.359		06:51:00	102.75	36.39	36.6545		06:51:00	102.75	36.55	36.6662		06:51:00	102.75	36.43	36.7985		06:51:00	36.58		07:52:00	36.64		16:52:00	37.78		11:38:00			01:51:00	37.02		22:51:00
07:53:00	36.63		07:53:00	36.55		07:53:00	118.25			07:53:00	118.25	37.26		06:52:00	103	36.25	36.3598		06:52:00	103	36.39	36.6553		06:52:00	103	36.55	36.6673		06:52:00	103	36.43	36.8007		06:52:00	36.59		07:53:00	36.64		16:53:00	37.78		11:39:00			01:52:00	37.02		22:52:00
07:54:00	36.62		07:54:00	36.55		07:54:00	118.5			07:54:00	118.5	37.28		06:53:00	103.25	36.25	36.3606		06:53:00	103.25	36.39	36.6561		06:53:00	103.25	36.55	36.6684		06:53:00	103.25	36.43	36.803		06:53:00	36.59		07:54:00	36.64		16:54:00	37.78		11:40:00			01:53:00	37.02		22:53:00
07:55:00	36.62		07:55:00	36.55		07:55:00	118.75			07:55:00	118.75	37.3		06:54:00	103.5	36.25	36.3614		06:54:00	103.5	36.41	36.6569		06:54:00	103.5	36.55	36.6695		06:54:00	103.5	36.43	36.8053		06:54:00	36.6		07:55:00	36.64		16:55:00	37.77		11:41:00			01:54:00	37.02		22:54:00
07:56:00	36.61		07:56:00	36.54		07:56:00	119			07:56:00	119	37.32		06:55:00	103.75	36.25	36.3622		06:55:00	103.75	36.42	36.6577		06:55:00	103.75	36.56	36.6706		06:55:00	103.75	36.43	36.8076		06:55:00	36.6		07:56:00	36.65		16:56:00	37.78		11:42:00			01:55:00	37.03		22:55:00
07:57:00	36.6		07:57:00	36.53		07:57:00	119.25			07:57:00	119.25	37.33		06:56:00	104	36.25	36.363		06:56:00	104	36.42	36.6585		06:56:00	104	36.56	36.6717		06:56:00	104	36.42	36.8098		06:56:00	36.61		07:57:00	36.67		16:57:00	37.78		11:43:00			01:56:00	37.02		22:56:00
07:58:00	36.6		07:58:00	36.52		07:58:00	119.5			07:58:00	119.5	37.35		06:57:00	104.25	36.25	36.3638		06:57:00	104.25	36.44	36.6593		06:57:00	104.25	36.56	36.6729		06:57:00	104.25	36.42	36.8121		06:57:00	36.61		07:58:00	36.66		16:58:00	37.78		11:44:00			01:57:00	37.02		22:57:00
07:59:00	36.6		07:59:00	36.5		07:59:00	119.75			07:59:00	119.75	37.36		06:58:00	104.5	36.25	36.3646		06:58:00	104.5	36.45	36.6601		06:58:00	104.5	36.55	36.674		06:58:00	104.5	36.41	36.8144		06:58:00	36.58		07:59:00	36.67		16:59:00	37.78		11:45:00			01:58:00	37.03		22:58:00
08:00:00			08:00:00	36.49		08:00:00	120			08:00:00	120	37.38		06:59:00	104.75	36.25	36.3655		06:59:00	104.75	36.46	36.6609		06:59:00	104.75	36.55	36.6751		06:59:00	104.75	36.42	36.8167		06:59:00	36.57		08:00:00	36.67		17:00:00	37.76		11:46:00			01:59:00	37.03		22:59:00
08:01:00			08:01:00	36.48		08:01:00	120.25			08:01:00	120.25	37.39		07:00:00	105	36.25	36.3663		07:00:00	105	36.47	36.6618		07:00:00	105	36.55	36.6763		07:00:00	105	36.44	36.8191		07:00:00	36.57		08:01:00	36.67		17:01:00	37.75		11:47:00			02:00:00	37.02		23:00:00
08:02:00			08:02:00	36.48		08:02:00	120.5			08:02:00	120.5	37.4		07:01:00	105.25	36.24	36.3672		07:01:00	105.25	36.48	36.6626		07:01:00	105.25	36.55	36.6775		07:01:00	105.25	36.46	36.8214		07:01:00	36.56		08:02:00	36.68		17:02:00	37.75		11:48:00			02:01:00	37.02		23:01:00
08:03:00			08:03:00	36.48		08:03:00	120.75			08:03:00	120.75	37.42		07:02:00	105.5	36.24	36.3681		07:02:00	105.5	36.48	36.6634		07:02:00	105.5	36.54	36.6786		07:02:00	105.5	36.47	36.8237		07:02:00	36.56		08:03:00	36.68		17:03:00	37.75		11:49:00			02:02:00	37.01		23:02:00
08:04:00	36.63		08:04:00	36.48		08:04:00	121			08:04:00	121	37.44		07:03:00	105.75	36.24	36.3689		07:03:00	105.75	36.47	36.6642		07:03:00	105.75	36.54	36.6798		07:03:00	105.75	36.48	36.826		07:03:00	36.57		08:04:00	36.69		17:04:00	37.73		11:50:00			02:03:00	37.01		23:03:00
08:05:00	36.63		08:05:00	36.48		08:05:00	121.25			08:05:00	121.25	37.45		07:04:00	106	36.24	36.3698		07:04:00	106	36.46	36.6651		07:04:00	106	36.54	36.681		07:04:00	106	36.49	36.8284		07:04:00	36.57		08:05:00	36.69		17:05:00	37.72		11:51:00			02:04:00	37.01		23:04:00
08:06:00	36.64		08:06:00	36.48		08:06:00	121.5			08:06:00	121.5	37.46		07:05:00	106.25	36.24	36.3707		07:05:00	106.25	36.47	36.6659		07:05:00	106.25	36.53	36.6822		07:05:00	106.25	36.5	36.8307		07:05:00	36.57		08:06:00	36.69		17:06:00	37.72		11:52:00			02:05:00	37		23:05:00
08:07:00	36.65		08:07:00	36.47		08:07:00	121.75			08:07:00	121.75	37.46		07:06:00	106.5	36.24	36.3716		07:06:00	106.5	36.46	36.6668		07:06:00	106.5	36.53	36.6834		07:06:00	106.5	36.51	36.833		07:06:00	36.57		08:07:00	36.69		17:07:00	37.7		11:53:00			02:06:00	37		23:06:00
08:08:00	36.66		08:08:00	36.48		08:08:00	122			08:08:00	122	37.46		07:07:00	106.75	36.24	36.3726		07:07:00	106.75	36.46	36.6676		07:07:00	106.75	36.53	36.6846		07:07:00	106.75	36.51	36.8354		07:07:00	36.56		08:08:00	36.66		17:08:00	37.69		11:54:00			02:07:00	37		23:07:00
08:09:00	36.67		08:09:00	36.49		08:09:00	122.25			08:09:00	122.25	37.46		07:08:00	107	36.25	36.3735		07:08:00	107	36.46	36.6685		07:08:00	107	36.53	36.6858		07:08:00	107	36.53	36.8377		07:08:00	36.55		08:09:00	36.66		17:09:00	37.69		11:55:00			02:08:00	36.99		23:08:00
08:10:00	36.69		08:10:00	36.5		08:10:00	122.5			08:10:00	122.5	37.46		07:09:00	107.25	36.26	36.3744		07:09:00	107.25	36.45	36.6693		07:09:00	107.25	36.54	36.687		07:09:00	107.25	36.54	36.8401		07:09:00	36.53		08:10:00	36.66		17:10:00	37.68		11:56:00			02:09:00	36.98		23:09:00
08:11:00	36.71		08:11:00	36.51		08:11:00	122.75			08:11:00	122.75	37.45		07:10:00	107.5	36.26	36.3754		07:10:00	107.5	36.45	36.6702		07:10:00	107.5	36.54	36.6883		07:10:00	107.5	36.54	36.8424		07:10:00	36.51		08:11:00	36.66		17:11:00	37.66		11:57:00			02:10:00	36.98		23:10:00
08:12:00	36.72		08:12:00	36.51		08:12:00	123			08:12:00	123	37.44		07:11:00	107.75	36.26	36.3763		07:11:00	107.75	36.45	36.671		07:11:00	107.75	36.54	36.6895		07:11:00	107.75	36.55	36.8448		07:11:00	36.5		08:12:00	36.67		17:12:00	37.66		11:58:00			02:11:00	36.97		23:11:00
08:13:00	36.74		08:13:00	36.5		08:13:00	123.25			08:13:00	123.25	37.44		07:12:00	108	36.26	36.3773		07:12:00	108	36.45	36.6719		07:12:00	108	36.54	36.6908		07:12:00	108	36.55	36.8472		07:12:00	36.5		08:13:00	36.67		17:13:00	37.65		11:59:00			02:12:00	36.96		23:12:00
08:14:00	36.75		08:14:00	36.47		08:14:00	123.5			08:14:00	123.5	37.43		07:13:00	108.25	36.26	36.3783		07:13:00	108.25	36.44	36.6728		07:13:00	108.25	36.55	36.692		07:13:00	108.25	36.54	36.8496		07:13:00	36.51		08:14:00	36.69		17:14:00	37.66		12:00:00			02:13:00	36.96		23:13:00
08:15:00	36.75		08:15:00	36.46		08:15:00	123.75			08:15:00	123.75	37.42		07:14:00	108.5	36.26	36.3793		07:14:00	108.5	36.46	36.6736		07:14:00	108.5	36.55	36.6933		07:14:00	108.5	36.53	36.8519		07:14:00	36.51		08:15:00	36.68		17:15:00	37.66		12:01:00			02:14:00	36.96		23:14:00
08:16:00	36.76		08:16:00	36.46		08:16:00	124			08:16:00	124	37.42		07:15:00	108.75	36.26	36.3803		07:15:00	108.75	36.46	36.6745		07:15:00	108.75	36.56	36.6946		07:15:00	108.75	36.51	36.8543		07:15:00	36.53		08:16:00	36.69		17:16:00	37.67		12:02:00			02:15:00	36.95		23:15:00
08:17:00	36.77		08:17:00	36.46		08:17:00	124.25			08:17:00	124.25	37.42		07:16:00	109	36.26	36.3813		07:16:00	109	36.44	36.6754		07:16:00	109	36.57	36.6959		07:16:00	109	36.5	36.8567		07:16:00	36.53		08:17:00	36.69		17:17:00	37.67		12:03:00			02:16:00	36.93		23:16:00
08:18:00	36.79		08:18:00	36.46		08:18:00	124.5			08:18:00	124.5	37.41		07:17:00	109.25	36.26	36.3823		07:17:00	109.25	36.43	36.6763		07:17:00	109.25	36.58	36.6971		07:17:00	109.25	36.5	36.8591		07:17:00	36.52		08:18:00	36.7		17:18:00	37.67		12:04:00			02:17:00	36.91		23:17:00
08:19:00			08:19:00	36.46		08:19:00	124.75			08:19:00	124.75	37.4		07:18:00	109.5	36.26	36.3833		07:18:00	109.5	36.43	36.6772		07:18:00	109.5	36.6	36.6984		07:18:00	109.5	36.51	36.8615		07:18:00	36.52		08:19:00	36.71		17:19:00	37.66		12:05:00			02:18:00	36.91		23:18:00
08:20:00	36.81		08:20:00	36.45		08:20:00	125			08:20:00	125	37.39		07:19:00	109.75	36.26	36.3844		07:19:00	109.75	36.44	36.678		07:19:00	109.75	36.62	36.6997		07:19:00	109.75	36.51	36.8639		07:19:00	36.51		08:20:00	36.72		17:20:00	37.67		12:06:00			02:19:00	36.9		23:19:00
08:21:00			08:21:00	36.44		08:21:00	125.25			08:21:00	125.25	37.39		07:20:00	110	36.26	36.3854		07:20:00	110	36.44	36.6789		07:20:00	110	36.63	36.7011		07:20:00	110	36.52	36.8663		07:20:00	36.51		08:21:00	36.72		17:21:00	37.67		12:07:00			02:20:00	36.9		23:20:00
08:22:00	36.84		08:22:00	36.43		08:22:00	125.5			08:22:00	125.5	37.38		07:21:00	110.25	36.26	36.3865		07:21:00	110.25	36.44	36.6798		07:21:00	110.25	36.64	36.7024		07:21:00	110.25	36.52	36.8687		07:21:00	36.51		08:22:00	36.73		17:22:00	37.68		12:08:00			02:21:00	36.89		23:21:00
08:23:00	36.85		08:23:00	36.43		08:23:00	125.75			08:23:00	125.75	37.37		07:22:00	110.5	36.25	36.3875		07:22:00	110.5	36.44	36.6807		07:22:00	110.5	36.66	36.7037		07:22:00	110.5	36.52	36.8712		07:22:00	36.51		08:23:00	36.74		17:23:00	37.68		12:09:00			02:22:00	36.89		23:22:00
08:24:00	36.86		08:24:00	36.42		08:24:00	126			08:24:00	126	37.36		07:23:00	110.75	36.25	36.3886		07:23:00	110.75	36.44	36.6816		07:23:00	110.75	36.67	36.705		07:23:00	110.75	36.53	36.8736		07:23:00	36.52		08:24:00	36.76		17:24:00	37.69		12:10:00			02:23:00	36.88		23:23:00
08:25:00	36.87		08:25:00	36.43		08:25:00	126.25			08:25:00	126.25	37.35		07:24:00	111	36.25	36.3897		07:24:00	111	36.44	36.6825		07:24:00	111	36.69	36.7064		07:24:00	111	36.53	36.876		07:24:00	36.53		08:25:00	36.77		17:25:00	37.67		12:11:00			02:24:00	36.88		23:24:00
08:26:00	36.88		08:26:00	36.42		08:26:00	126.5			08:26:00	126.5	37.35		07:25:00	111.25	36.25	36.3908		07:25:00	111.25	36.43	36.6834		07:25:00	111.25	36.71	36.7077		07:25:00	111.25	36.52	36.8784		07:25:00	36.54		08:26:00	36.79		17:26:00	37.67		12:12:00			02:25:00	36.88		23:25:00
08:27:00	36.89		08:27:00	36.42		08:27:00	126.75			08:27:00	126.75	37.34		07:26:00	111.5	36.25	36.3919		07:26:00	111.5	36.43	36.6843		07:26:00	111.5	36.72	36.7091		07:26:00	111.5	36.53	36.8809		07:26:00	36.55		08:27:00	36.8		17:27:00	37.66		12:13:00			02:26:00	36.87		23:26:00
08:28:00	36.9		08:28:00	36.42		08:28:00	127			08:28:00	127	37.35		07:27:00	111.75	36.26	36.393		07:27:00	111.75	36.44	36.6852		07:27:00	111.75	36.73	36.7104		07:27:00	111.75	36.54	36.8833		07:27:00	36.56		08:28:00	36.8		17:28:00	37.66		12:14:00			02:27:00	36.87		23:27:00
08:29:00	36.91		08:29:00	36.42		08:29:00	127.25			08:29:00	127.25	37.34		07:28:00	112	36.26	36.3941		07:28:00	112	36.44	36.6861		07:28:00	112	36.74	36.7118		07:28:00	112	36.55	36.8858		07:28:00	36.56		08:29:00	36.8		17:29:00	37.66		12:15:00			02:28:00	36.85		23:28:00
08:30:00			08:30:00	36.42		08:30:00	127.5			08:30:00	127.5	37.34		07:29:00	112.25	36.27	36.3952		07:29:00	112.25	36.45	36.6871		07:29:00	112.25	36.75	36.7132		07:29:00	112.25	36.56	36.8882		07:29:00	36.56		08:30:00	36.81		17:30:00	37.64		12:16:00			02:29:00			23:29:00
08:31:00			08:31:00	36.42		08:31:00	127.75			08:31:00	127.75	37.33		07:30:00	112.5	36.27	36.3964		07:30:00	112.5	36.46	36.688		07:30:00	112.5	36.75	36.7146		07:30:00	112.5	36.57	36.8907		07:30:00	36.55		08:31:00	36.81		17:31:00	37.64		12:17:00			02:30:00			23:30:00
08:32:00	36.92		08:32:00	36.42		08:32:00	128			08:32:00	128	37.33		07:31:00	112.75	36.27	36.3975		07:31:00	112.75	36.46	36.6889		07:31:00	112.75	36.76	36.716		07:31:00	112.75	36.57	36.8931		07:31:00	36.57		08:32:00	36.82		17:32:00	37.64		12:18:00			02:31:00			23:31:00
08:33:00	36.93		08:33:00	36.43		08:33:00	128.25			08:33:00	128.25	37.32		07:32:00	113	36.27	36.3987		07:32:00	113	36.46	36.6898		07:32:00	113	36.76	36.7174		07:32:00	113	36.57	36.8956		07:32:00	36.57		08:33:00	36.83		17:33:00	37.64		12:19:00			02:32:00			23:32:00
08:34:00	36.94		08:34:00	36.43		08:34:00	128.5			08:34:00	128.5	37.32		07:33:00	113.25	36.27	36.3998		07:33:00	113.25	36.46	36.6908		07:33:00	113.25	36.77	36.7188		07:33:00	113.25	36.57	36.898		07:33:00	36.57		08:34:00	36.82		17:34:00	37.63		12:20:00			02:33:00			23:33:00
08:35:00	36.94		08:35:00	36.42		08:35:00	128.75			08:35:00	128.75	37.31		07:34:00	113.5	36.28	36.401		07:34:00	113.5	36.46	36.6917		07:34:00	113.5	36.78	36.7202		07:34:00	113.5	36.57	36.9005		07:34:00	36.58		08:35:00	36.81		17:35:00	37.62		12:21:00			02:34:00			23:34:00
08:36:00	36.95		08:36:00	36.42		08:36:00	129			08:36:00	129	37.31		07:35:00	113.75	36.28	36.4022		07:35:00	113.75	36.47	36.6926		07:35:00	113.75	36.79	36.7216		07:35:00	113.75	36.57	36.903		07:35:00	36.62		08:36:00	36.81		17:36:00	37.63		12:22:00			02:35:00			23:35:00
08:37:00	36.96		08:37:00	36.42		08:37:00	129.25			08:37:00	129.25	37.32		07:36:00	114	36.28	36.4034		07:36:00	114	36.47	36.6936		07:36:00	114	36.79	36.723		07:36:00	114	36.57	36.9055		07:36:00	36.64		08:37:00	36.81		17:37:00	37.63		12:23:00			02:36:00			23:36:00
08:38:00	36.96		08:38:00	36.42		08:38:00	129.5			08:38:00	129.5	37.32		07:37:00	114.25	36.29	36.4046		07:37:00	114.25	36.48	36.6945		07:37:00	114.25	36.8	36.7245		07:37:00	114.25	36.58	36.9079		07:37:00	36.64		08:38:00	36.82		17:38:00	37.63		12:24:00			02:37:00			23:37:00
08:39:00	36.99		08:39:00	36.41		08:39:00	129.75			08:39:00	129.75	37.33		07:38:00	114.5	36.28	36.4058		07:38:00	114.5	36.49	36.6954		07:38:00	114.5	36.8	36.7259		07:38:00	114.5	36.58	36.9104		07:38:00	36.64		08:39:00	36.84		17:39:00	37.62		12:25:00			02:38:00			23:38:00
08:40:00	37		08:40:00	36.42		08:40:00	130			08:40:00	130	37.33		07:39:00	114.75	36.28	36.407		07:39:00	114.75	36.5	36.6964		07:39:00	114.75	36.8	36.7274		07:39:00	114.75	36.58	36.9129		07:39:00	36.64		08:40:00	36.83		17:40:00	37.6		12:26:00			02:39:00			23:39:00
08:41:00	37.01		08:41:00	36.42		08:41:00	130.25			08:41:00	130.25	37.34		07:40:00	115	36.29	36.4083		07:40:00	115	36.51	36.6973		07:40:00	115	36.79	36.7288		07:40:00	115	36.58	36.9154		07:40:00	36.66		08:41:00	36.8		17:41:00	37.61		12:27:00			02:40:00			23:40:00
08:42:00	37.01		08:42:00	36.42		08:42:00	130.5			08:42:00	130.5	37.35		07:41:00	115.25	36.28	36.4095		07:41:00	115.25	36.52	36.6983		07:41:00	115.25	36.79	36.7303		07:41:00	115.25	36.58	36.9179		07:41:00	36.66		08:42:00	36.79		17:42:00	37.62		12:28:00			02:41:00			23:41:00
08:43:00	37.01		08:43:00	36.42		08:43:00	130.75			08:43:00	130.75	37.35		07:42:00	115.5	36.28	36.4107		07:42:00	115.5	36.53	36.6992		07:42:00	115.5	36.79	36.7318		07:42:00	115.5	36.58	36.9204		07:42:00	36.66		08:43:00	36.78		17:43:00	37.66		12:29:00			02:42:00			23:42:00
08:44:00	37.01		08:44:00	36.42		08:44:00	131			08:44:00	131	37.35		07:43:00	115.75	36.29	36.412		07:43:00	115.75	36.54	36.7002		07:43:00	115.75	36.79	36.7333		07:43:00	115.75		36.9229		07:43:00	36.66		08:44:00	36.78		17:44:00	37.68		12:30:00			02:43:00			23:43:00
08:45:00	37.01		08:45:00	36.43		08:45:00	131.25			08:45:00	131.25	37.36		07:44:00	116	36.29	36.4133		07:44:00	116	36.55	36.7011		07:44:00	116	36.78	36.7347		07:44:00	116		36.9254		07:44:00	36.67		08:45:00	36.78		17:45:00	37.72		12:31:00			02:44:00			23:44:00
08:46:00	37		08:46:00	36.43		08:46:00	131.5			08:46:00	131.5	37.36		07:45:00	116.25	36.29	36.4145		07:45:00	116.25	36.57	36.7021		07:45:00	116.25	36.79	36.7362		07:45:00	116.25		36.9279		07:45:00	36.67		08:46:00	36.76		17:46:00	37.75		12:32:00			02:45:00			23:45:00
08:47:00	36.99		08:47:00	36.44		08:47:00	131.75			08:47:00	131.75	37.37		07:46:00	116.5	36.29	36.4158		07:46:00	116.5	36.59	36.7031		07:46:00	116.5	36.78	36.7377		07:46:00	116.5		36.9304		07:46:00	36.67		08:47:00	36.75		17:47:00	37.77		12:33:00	36.83		02:46:00			23:46:00
08:48:00	36.98		08:48:00	36.44		08:48:00	132			08:48:00	132	37.39		07:47:00	116.75	36.3	36.4171		07:47:00	116.75	36.59	36.704		07:47:00	116.75	36.78	36.7392		07:47:00	116.75		36.9329		07:47:00	36.67		08:48:00	36.73		17:48:00	37.82		12:34:00	36.85		02:47:00			23:47:00
08:49:00	36.99		08:49:00	36.44		08:49:00	132.25			08:49:00	132.25	37.39		07:48:00	117	36.3	36.4184		07:48:00	117	36.6	36.705		07:48:00	117	36.78	36.7408		07:48:00	117		36.9354		07:48:00	36.67		08:49:00	36.73		17:49:00	37.84		12:35:00	36.87		02:48:00			23:48:00
08:50:00	36.99		08:50:00	36.44		08:50:00	132.5			08:50:00	132.5	37.41		07:49:00	117.25	36.3	36.4197		07:49:00	117.25	36.6	36.706		07:49:00	117.25	36.77	36.7423		07:49:00	117.25		36.9379		07:49:00	36.67		08:50:00	36.71		17:50:00	37.86		12:36:00	36.88		02:49:00			23:49:00
08:51:00	36.99		08:51:00	36.44		08:51:00	132.75			08:51:00	132.75	37.41		07:50:00	117.5	36.3	36.421		07:50:00	117.5	36.6	36.7069		07:50:00	117.5	36.77	36.7438		07:50:00	117.5	36.65	36.9405		07:50:00	36.67		08:51:00	36.73		17:51:00	37.86		12:37:00	36.89		02:50:00			23:50:00
08:52:00			08:52:00	36.44		08:52:00	133			08:52:00	133	37.41		07:51:00	117.75	36.3	36.4224		07:51:00	117.75	36.6	36.7079		07:51:00	117.75	36.76	36.7453		07:51:00	117.75		36.943		07:51:00	36.68		08:52:00	36.72		17:52:00	37.84		12:38:00	36.9		02:51:00			23:51:00
08:53:00	36.98		08:53:00	36.44		08:53:00	133.25			08:53:00	133.25	37.42		07:52:00	118	36.3	36.4237		07:52:00	118	36.61	36.7089		07:52:00	118	36.78	36.7469		07:52:00	118		36.9455		07:52:00	36.67		08:53:00	36.71		17:53:00	37.85		12:39:00	36.92		02:52:00			23:52:00
08:54:00	36.98		08:54:00	36.45		08:54:00	133.5			08:54:00	133.5	37.43		07:53:00	118.25	36.31	36.4251		07:53:00	118.25	36.62	36.7099		07:53:00	118.25	36.78	36.7484		07:53:00	118.25		36.948		07:53:00	36.67		08:54:00	36.73		17:54:00	37.85		12:40:00	36.94		02:53:00			23:53:00
08:55:00	36.97		08:55:00	36.46		08:55:00	133.75			08:55:00	133.75	37.44		07:54:00	118.5	36.31	36.4264		07:54:00	118.5	36.64	36.7109		07:54:00	118.5	36.77	36.75		07:54:00	118.5		36.9506		07:54:00	36.65		08:55:00	36.74		17:55:00	37.87		12:41:00	36.95		02:54:00			23:54:00
08:56:00	36.97		08:56:00	36.46		08:56:00	134			08:56:00	134	37.45		07:55:00	118.75	36.32	36.4278		07:55:00	118.75	36.65	36.7119		07:55:00	118.75	36.77	36.7515		07:55:00	118.75		36.9531		07:55:00	36.65		08:56:00	36.71		17:56:00	37.9		12:42:00	36.95		02:55:00			23:55:00
08:57:00	36.98		08:57:00	36.46		08:57:00	134.25			08:57:00	134.25	37.46		07:56:00	119	36.32	36.4291		07:56:00	119	36.66	36.7128		07:56:00	119	36.75	36.7531		07:56:00	119		36.9557		07:56:00	36.64		08:57:00	36.72		17:57:00	37.92		12:43:00	36.97		02:56:00			23:56:00
08:58:00	36.99		08:58:00	36.47		08:58:00	134.5			08:58:00	134.5	37.47		07:57:00	119.25	36.32	36.4305		07:57:00	119.25	36.68	36.7138		07:57:00	119.25	36.74	36.7547		07:57:00	119.25		36.9582		07:57:00	36.62		08:58:00	36.72		17:58:00	37.91		12:44:00	36.99		02:57:00			23:57:00
08:59:00	37		08:59:00	36.48		08:59:00	134.75			08:59:00	134.75	37.48		07:58:00	119.5	36.33	36.4319		07:58:00	119.5	36.69	36.7148		07:58:00	119.5	36.72	36.7563		07:58:00	119.5	36.76	36.9607		07:58:00	36.6		08:59:00	36.71		17:59:00	37.92		12:45:00	37		02:58:00			23:58:00
09:00:00	37.01		09:00:00	36.49		09:00:00	135			09:00:00	135	37.49		07:59:00	119.75	36.33	36.4333		07:59:00	119.75	36.71	36.7158		07:59:00	119.75	36.71	36.7579		07:59:00	119.75	36.78	36.9633		07:59:00	36.56		09:00:00	36.72		18:00:00	37.94		12:46:00	37		02:59:00			23:59:00
09:01:00	37.04		09:01:00	36.5		09:01:00	135.25			09:01:00	135.25	37.49		08:00:00	120	36.32	36.4347		08:00:00	120	36.72	36.7168		08:00:00	120	36.71	36.7594		08:00:00	120	36.8	36.9658		08:00:00	36.56		09:01:00	36.73		18:01:00	37.95		12:47:00	36.99		03:00:00			00:00:00
09:02:00	37.06		09:02:00	36.51		09:02:00	135.5			09:02:00	135.5	37.48		08:01:00	120.25	36.32	36.4361		08:01:00	120.25	36.73	36.7178		08:01:00	120.25	36.69	36.761		08:01:00	120.25	36.81	36.9684		08:01:00	36.57		09:02:00	36.75		18:02:00	37.96		12:48:00	36.98		03:01:00			00:01:00
09:03:00	37.08		09:03:00	36.52		09:03:00	135.75			09:03:00	135.75	37.48		08:02:00	120.5	36.32	36.4375		08:02:00	120.5	36.73	36.7188		08:02:00	120.5	36.69	36.7627		08:02:00	120.5	36.82	36.971		08:02:00	36.57		09:03:00	36.76		18:03:00	37.98		12:49:00	36.98		03:02:00			00:02:00
09:04:00	37.11		09:04:00	36.53		09:04:00	136			09:04:00	136	37.47		08:03:00	120.75	36.32	36.439		08:03:00	120.75	36.74	36.7198		08:03:00	120.75	36.68	36.7643		08:03:00	120.75	36.82	36.9735		08:03:00	36.59		09:04:00	36.77		18:04:00	37.99		12:50:00	36.98		03:03:00			00:03:00
09:05:00	37.12		09:05:00	36.53		09:05:00	136.25			09:05:00	136.25	37.46		08:04:00	121	36.32	36.4404		08:04:00	121	36.75	36.7208		08:04:00	121	36.67	36.7659		08:04:00	121	36.82	36.9761		08:04:00	36.6		09:05:00	36.78		18:05:00	38		12:51:00	36.98		03:04:00			00:04:00
09:06:00	37.15		09:06:00	36.54		09:06:00	136.5			09:06:00	136.5	37.46		08:05:00	121.25	36.32	36.4419		08:05:00	121.25	36.75	36.7218		08:05:00	121.25	36.67	36.7675		08:05:00	121.25	36.82	36.9786		08:05:00	36.6		09:06:00	36.78		18:06:00	37.99		12:52:00	36.96		03:05:00			00:05:00
09:07:00	37.15		09:07:00	36.55		09:07:00	136.75			09:07:00	136.75	37.46		08:06:00	121.5		36.4433		08:06:00	121.5	36.76	36.7229		08:06:00	121.5		36.7691		08:06:00	121.5	36.82	36.9812		08:06:00	36.61		09:07:00	36.79		18:07:00	38.01		12:53:00	36.95		03:06:00	36.71		00:06:00
09:08:00	37.16		09:08:00	36.55		09:08:00	137			09:08:00	137	37.46		08:07:00	121.75		36.4448		08:07:00	121.75	36.76	36.7239		08:07:00	121.75		36.7708		08:07:00	121.75	36.81	36.9838		08:07:00	36.63		09:08:00	36.79		18:08:00	38.02		12:54:00	36.95		03:07:00	36.71		00:07:00
09:09:00	37.16		09:09:00	36.56		09:09:00	137.25			09:09:00	137.25	37.44		08:08:00	122		36.4462		08:08:00	122	36.76	36.7249		08:08:00	122		36.7724		08:08:00	122	36.82	36.9863		08:08:00	36.65		09:09:00	36.8		18:09:00	38.02		12:55:00	36.95		03:08:00	36.71		00:08:00
09:10:00	37.16		09:10:00	36.57		09:10:00	137.5			09:10:00	137.5	37.4		08:09:00	122.25		36.4477		08:09:00	122.25	36.69	36.7259		08:09:00	122.25		36.7741		08:09:00	122.25	36.82	36.9889		08:09:00	36.67		09:10:00	36.79		18:10:00	38.02		12:56:00	36.95		03:09:00	36.69		00:09:00
09:11:00	37.17		09:11:00	36.56		09:11:00	137.75			09:11:00	137.75	37.37		08:10:00	122.5		36.4492		08:10:00	122.5	36.62	36.7269		08:10:00	122.5		36.7757		08:10:00	122.5	36.82	36.9915		08:10:00	36.69		09:11:00	36.79		18:11:00	38		12:57:00	36.96		03:10:00	36.69		00:10:00
09:12:00	37.18		09:12:00	36.57		09:12:00	138			09:12:00	138	37.31		08:11:00	122.75		36.4507		08:11:00	122.75	36.55	36.7279		08:11:00	122.75		36.7774		08:11:00	122.75	36.83	36.9941		08:11:00	36.7		09:12:00	36.8		18:12:00	38		12:58:00	36.96		03:11:00	36.69		00:11:00
09:13:00	37.19		09:13:00	36.57		09:13:00	138.25			09:13:00	138.25	37.25		08:12:00	123		36.4522		08:12:00	123	36.5	36.729		08:12:00	123		36.7791		08:12:00	123	36.83	36.9966		08:12:00	36.72		09:13:00	36.8		18:13:00	38.01		12:59:00	36.97		03:12:00	36.69		00:12:00
09:14:00	37.2		09:14:00	36.58		09:14:00	138.5			09:14:00	138.5	37.19		08:13:00	123.25		36.4537		08:13:00	123.25	36.52	36.73		08:13:00	123.25		36.7808		08:13:00	123.25	36.83	36.9992		08:13:00	36.74		09:14:00	36.8		18:14:00	38		13:00:00	36.97		03:13:00			00:13:00
09:15:00	37.2		09:15:00	36.57		09:15:00	138.75			09:15:00	138.75	37.14		08:14:00	123.5		36.4552		08:14:00	123.5	36.52	36.731		08:14:00	123.5		36.7824		08:14:00	123.5	36.82	37.0018		08:14:00	36.74		09:15:00	36.81		18:15:00	38		13:01:00	36.96		03:14:00			00:14:00
09:16:00	37.21		09:16:00	36.58		09:16:00	139			09:16:00	139	37.14		08:15:00	123.75		36.4568		08:15:00	123.75	36.55	36.7321		08:15:00	123.75		36.7841		08:15:00	123.75	36.82	37.0044		08:15:00			09:16:00	36.82		18:16:00	38		13:02:00	36.96		03:15:00			00:15:00
09:17:00	37.21		09:17:00	36.58		09:17:00	139.25			09:17:00	139.25	37.11		08:16:00	124		36.4583		08:16:00	124	36.61	36.7331		08:16:00	124		36.7858		08:16:00	124	36.82	37.007		08:16:00	36.75		09:17:00	36.83		18:17:00	38		13:03:00	36.95		03:16:00	36.73		00:16:00
09:18:00	37.22		09:18:00	36.58		09:18:00	139.5			09:18:00	139.5	37.07		08:17:00	124.25		36.4599		08:17:00	124.25	36.72	36.7341		08:17:00	124.25		36.7875		08:17:00	124.25	36.82	37.0096		08:17:00	36.76		09:18:00	36.84		18:18:00	37.99		13:04:00	36.94		03:17:00	36.73		00:17:00
09:19:00	37.22		09:19:00	36.59		09:19:00	139.75			09:19:00	139.75	37.03		08:18:00	124.5		36.4614		08:18:00	124.5	36.84	36.7352		08:18:00	124.5		36.7892		08:18:00	124.5	36.82	37.0121		08:18:00	36.76		09:19:00	36.85		18:19:00	37.98		13:05:00	36.93		03:18:00			00:18:00
09:20:00	37.23		09:20:00	36.59		09:20:00	140			09:20:00	140	37.05		08:19:00	124.75		36.463		08:19:00	124.75	36.98	36.7362		08:19:00	124.75		36.7909		08:19:00	124.75	36.82	37.0147		08:19:00	36.77		09:20:00	36.86		18:20:00	37.97		13:06:00	36.91		03:19:00			00:19:00
09:21:00	37.23		09:21:00	36.6		09:21:00	140.25			09:21:00	140.25	37.05		08:20:00	125		36.4645		08:20:00	125		36.7372		08:20:00	125		36.7927		08:20:00	125	36.82	37.0173		08:20:00	36.78		09:21:00	36.86		18:21:00	38.01		13:07:00	36.91		03:20:00			00:20:00
09:22:00	37.23		09:22:00	36.61		09:22:00	140.5			09:22:00	140.5	37.05		08:21:00	125.25	36.46	36.4661		08:21:00	125.25		36.7383		08:21:00	125.25		36.7944		08:21:00	125.25	36.82	37.0199		08:21:00	36.79		09:22:00	36.87		18:22:00	38.02		13:08:00	36.89		03:21:00			00:21:00
09:23:00	37.24		09:23:00	36.61		09:23:00	140.75			09:23:00	140.75	37.04		08:22:00	125.5	36.47	36.4677		08:22:00	125.5		36.7393		08:22:00	125.5		36.7961		08:22:00	125.5	36.82	37.0225		08:22:00	36.8		09:23:00	36.89		18:23:00	38.03		13:09:00	36.88		03:22:00			00:22:00
09:24:00	37.24		09:24:00	36.61		09:24:00	141			09:24:00	141	37.05		08:23:00	125.75	36.48	36.4693		08:23:00	125.75		36.7404		08:23:00	125.75		36.7978		08:23:00	125.75	36.81	37.0251		08:23:00	36.81		09:24:00	36.89		18:24:00	38.05		13:10:00	36.87		03:23:00			00:23:00
09:25:00	37.25		09:25:00	36.62		09:25:00	141.25			09:25:00	141.25	37.07		08:24:00	126	36.49	36.4709		08:24:00	126		36.7414		08:24:00	126		36.7996		08:24:00	126	36.82	37.0277		08:24:00	36.83		09:25:00	36.9		18:25:00	38.06		13:11:00	36.85		03:24:00			00:24:00
09:26:00	37.28		09:26:00	36.62		09:26:00	141.5			09:26:00	141.5	37.08		08:25:00	126.25	36.5	36.4725		08:25:00	126.25		36.7425		08:25:00	126.25		36.8013		08:25:00	126.25	36.83	37.0303		08:25:00	36.84		09:26:00	36.91		18:26:00	38.04		13:12:00	36.84		03:25:00			00:25:00
09:27:00	37.28		09:27:00	36.62		09:27:00	141.75			09:27:00	141.75	37.1		08:26:00	126.5	36.51	36.4741		08:26:00	126.5		36.7435		08:26:00	126.5		36.8031		08:26:00	126.5	36.85	37.0329		08:26:00	36.85		09:27:00	36.92		18:27:00	38.02		13:13:00	36.83		03:26:00			00:26:00
09:28:00	37.29		09:28:00	36.62		09:28:00	142			09:28:00	142	37.1		08:27:00	126.75	36.52	36.4757		08:27:00	126.75		36.7446		08:27:00	126.75		36.8048		08:27:00	126.75	36.86	37.0355		08:27:00	36.85		09:28:00	36.92		18:28:00	38.03		13:14:00	36.8		03:27:00			00:27:00
09:29:00	37.29		09:29:00	36.62		09:29:00	142.25			09:29:00	142.25	37.1		08:28:00	127	36.53	36.4774		08:28:00	127		36.7456		08:28:00	127		36.8066		08:28:00	127	36.88	37.0381		08:28:00	36.86		09:29:00	36.93		18:29:00	38.05		13:15:00	36.82		03:28:00			00:28:00
09:30:00	37.3		09:30:00	36.62		09:30:00	142.5			09:30:00	142.5	37.11		08:29:00	127.25	36.54	36.479		08:29:00	127.25		36.7467		08:29:00	127.25		36.8084		08:29:00	127.25	36.9	37.0407		08:29:00	36.88		09:30:00	36.95		18:30:00	38.05		13:16:00	36.82		03:29:00			00:29:00
09:31:00	37.31		09:31:00	36.63		09:31:00	142.75			09:31:00	142.75	37.11		08:30:00	127.5	36.55	36.4806		08:30:00	127.5		36.7478		08:30:00	127.5		36.8101		08:30:00	127.5	36.92	37.0433		08:30:00	36.9		09:31:00	36.94		18:31:00	38.01		13:17:00	36.83		03:30:00			00:30:00
09:32:00	37.31		09:32:00	36.64		09:32:00	143			09:32:00	143	37.12		08:31:00	127.75	36.56	36.4823		08:31:00	127.75		36.7488		08:31:00	127.75		36.8119		08:31:00	127.75	36.94	37.0459		08:31:00	36.92		09:32:00	36.95		18:32:00	38		13:18:00	36.83		03:31:00			00:31:00
09:33:00	37.31		09:33:00	36.64		09:33:00	143.25			09:33:00	143.25	37.12		08:32:00	128	36.57	36.484		08:32:00	128		36.7499		08:32:00	128		36.8137		08:32:00	128	36.96	37.0485		08:32:00	36.94		09:33:00	36.96		18:33:00	37.99		13:19:00	36.83		03:32:00			00:32:00
09:34:00	37.32		09:34:00	36.64		09:34:00	143.5			09:34:00	143.5	37.15		08:33:00	128.25	36.57	36.4856		08:33:00	128.25		36.7509		08:33:00	128.25		36.8155		08:33:00	128.25	36.98	37.0512		08:33:00	36.94		09:34:00	36.97		18:34:00	37.98		13:20:00	36.83		03:33:00			00:33:00
09:35:00	37.31		09:35:00	36.64		09:35:00	143.75			09:35:00	143.75	37.17		08:34:00	128.5	36.57	36.4873		08:34:00	128.5		36.752		08:34:00	128.5		36.8173		08:34:00	128.5	37	37.0538		08:34:00	36.93		09:35:00	36.96		18:35:00	37.98		13:21:00	36.83		03:34:00			00:34:00
09:36:00	37.34		09:36:00	36.65		09:36:00	144			09:36:00	144	37.18		08:35:00	128.75	36.58	36.489		08:35:00	128.75		36.7531		08:35:00	128.75		36.8191		08:35:00	128.75	37.01	37.0564		08:35:00	36.92		09:36:00	36.97		18:36:00	38.01		13:22:00	36.84		03:35:00			00:35:00
09:37:00	37.2		09:37:00	36.65		09:37:00	144.25			09:37:00	144.25	37.19		08:36:00	129	36.58	36.4907		08:36:00	129		36.7542		08:36:00	129		36.8209		08:36:00	129	37.03	37.059		08:36:00	36.94		09:37:00	36.99		18:37:00	38.01		13:23:00	36.85		03:36:00			00:36:00
09:38:00	37.2		09:38:00	36.65		09:38:00	144.5			09:38:00	144.5	37.2		08:37:00	129.25	36.58	36.4924		08:37:00	129.25		36.7552		08:37:00	129.25	36.94	36.8227		08:37:00	129.25	37.04	37.0616		08:37:00	36.94		09:38:00	36.98		18:38:00	38.01		13:24:00	36.85		03:37:00			00:37:00
09:39:00	37.21		09:39:00	36.65		09:39:00	144.75			09:39:00	144.75	37.21		08:38:00	129.5	36.58	36.4941		08:38:00	129.5		36.7563		08:38:00	129.5	36.95	36.8245		08:38:00	129.5	37.05	37.0642		08:38:00	36.94		09:39:00	36.97		18:39:00	38.01		13:25:00	36.86		03:38:00			00:38:00
09:40:00	37.22		09:40:00	36.66		09:40:00	145			09:40:00	145	37.23		08:39:00	129.75	36.59	36.4958		08:39:00	129.75		36.7574		08:39:00	129.75	36.94	36.8264		08:39:00	129.75	37.07	37.0668		08:39:00	36.91		09:40:00	36.98		18:40:00	38		13:26:00	36.87		03:39:00			00:39:00
09:41:00	37.21		09:41:00	36.66		09:41:00	145.25			09:41:00	145.25	37.26		08:40:00	130	36.59	36.4975		08:40:00	130		36.7584		08:40:00	130	36.95	36.8282		08:40:00	130	37.08	37.0694		08:40:00	36.99		09:41:00	36.97		18:41:00	38.01		13:27:00	36.89		03:40:00			00:40:00
09:42:00	37.19		09:42:00	36.66		09:42:00	145.5			09:42:00	145.5	37.31		08:41:00	130.25	36.6	36.4993		08:41:00	130.25		36.7595		08:41:00	130.25	36.95	36.83		08:41:00	130.25	37.1	37.0721		08:41:00	37.05		09:42:00	36.98		18:42:00	38.02		13:28:00	36.89		03:41:00			00:41:00
09:43:00	37.19		09:43:00	36.66		09:43:00	145.75			09:43:00	145.75	37.35		08:42:00	130.5	36.6	36.501		08:42:00	130.5		36.7606		08:42:00	130.5	36.96	36.8319		08:42:00	130.5	37.1	37.0747		08:42:00	37.09		09:43:00	36.98		18:43:00	38.01		13:29:00	36.9		03:42:00			00:42:00
09:44:00	37.17		09:44:00	36.66		09:44:00	146			09:44:00	146	37.38		08:43:00	130.75	36.6	36.5027		08:43:00	130.75	36.97	36.7617		08:43:00	130.75	36.98	36.8337		08:43:00	130.75	37.1	37.0773		08:43:00	37.1		09:44:00	37		18:44:00	38.01		13:30:00	36.91		03:43:00			00:43:00
09:45:00	37.17		09:45:00	36.65		09:45:00	146.25			09:45:00	146.25	37.41		08:44:00	131	36.59	36.5045		08:44:00	131	36.94	36.7628		08:44:00	131	37	36.8356		08:44:00	131	37.1	37.0799		08:44:00	37.16		09:45:00	37.01		18:45:00	38		13:31:00	36.92		03:44:00			00:44:00
09:46:00	37.16		09:46:00	36.65		09:46:00	146.5			09:46:00	146.5	37.42		08:45:00	131.25	36.59	36.5062		08:45:00	131.25	36.9	36.7639		08:45:00	131.25	37.02	36.8374		08:45:00	131.25	37.1	37.0825		08:45:00	37.21		09:46:00	37.02		18:46:00	37.99		13:32:00	36.93		03:45:00			00:45:00
09:47:00	37.14		09:47:00	36.65		09:47:00	146.75			09:47:00	146.75	37.42		08:46:00	131.5	36.58	36.508		08:46:00	131.5	36.88	36.7649		08:46:00	131.5	37.02	36.8393		08:46:00	131.5	37.12	37.0851		08:46:00	37.23		09:47:00	37.04		18:47:00	37.98		13:33:00	36.94		03:46:00			00:46:00
09:48:00	37.12		09:48:00	36.64		09:48:00	147			09:48:00	147	37.42		08:47:00	131.75	36.6	36.5098		08:47:00	131.75	36.87	36.766		08:47:00	131.75	37.02	36.8411		08:47:00	131.75	37.11	37.0877		08:47:00	37.24		09:48:00	37.05		18:48:00	37.98		13:34:00	36.94		03:47:00			00:47:00
09:49:00	37.12		09:49:00	36.63		09:49:00	147.25			09:49:00	147.25	37.41		08:48:00	132	36.6	36.5116		08:48:00	132	36.87	36.7671		08:48:00	132	37.02	36.843		08:48:00	132		37.0904		08:48:00	37.24		09:49:00	37.07		18:49:00	37.97		13:35:00	36.94		03:48:00			00:48:00
09:50:00	37.12		09:50:00	36.63		09:50:00	147.5			09:50:00	147.5	37.38		08:49:00	132.25	36.62	36.5133		08:49:00	132.25	36.89	36.7682		08:49:00	132.25	37.02	36.8449		08:49:00	132.25		37.093		08:49:00	37.24		09:50:00	37.08		18:50:00	37.96		13:36:00	36.94		03:49:00			00:49:00
09:51:00	37.11		09:51:00	36.63		09:51:00	147.75			09:51:00	147.75	37.35		08:50:00	132.5	36.64	36.5151		08:50:00	132.5	36.89	36.7693		08:50:00	132.5	37.02	36.8468		08:50:00	132.5		37.0956		08:50:00	37.24		09:51:00	37.07		18:51:00	37.95		13:37:00	36.94		03:50:00			00:50:00
09:52:00	37.08		09:52:00	36.64		09:52:00	148			09:52:00	148	37.33		08:51:00	132.75	36.64	36.5169		08:51:00	132.75	36.88	36.7704		08:51:00	132.75	37.01	36.8486		08:51:00	132.75		37.0982		08:51:00	37.25		09:52:00	37.08		18:52:00	37.91		13:38:00	36.94		03:51:00			00:51:00
09:53:00	37.08		09:53:00	36.64		09:53:00	148.25			09:53:00	148.25	37.33		08:52:00	133	36.66	36.5187		08:52:00	133	36.88	36.7715		08:52:00	133	37.01	36.8505		08:52:00	133		37.1008		08:52:00	37.24		09:53:00	37.09		18:53:00	37.9		13:39:00	36.94		03:52:00			00:52:00
09:54:00	37.07		09:54:00	36.63		09:54:00	148.5			09:54:00	148.5	37.32		08:53:00	133.25	36.67	36.5205		08:53:00	133.25	36.9	36.7726		08:53:00	133.25	37	36.8524		08:53:00	133.25		37.1035		08:53:00	37.24		09:54:00	37.1		18:54:00	37.9		13:40:00	36.94		03:53:00			00:53:00
09:55:00	37.05		09:55:00	36.63		09:55:00	148.75			09:55:00	148.75	37.31		08:54:00	133.5	36.68	36.5224		08:54:00	133.5	36.91	36.7737		08:54:00	133.5	36.98	36.8543		08:54:00	133.5		37.1061		08:54:00	37.21		09:55:00	37.11		18:55:00	37.89		13:41:00	36.94		03:54:00			00:54:00
09:56:00	37.05		09:56:00	36.62		09:56:00	149			09:56:00	149	37.3		08:55:00	133.75	36.72	36.5242		08:55:00	133.75	36.91	36.7748		08:55:00	133.75	36.97	36.8562		08:55:00	133.75		37.1087		08:55:00	37.18		09:56:00	37.12		18:56:00	37.87		13:42:00	36.94		03:55:00			00:55:00
09:57:00			09:57:00	36.62		09:57:00	149.25			09:57:00	149.25	37.29		08:56:00	134	36.74	36.526		08:56:00	134	36.92	36.7759		08:56:00	134	36.96	36.8581		08:56:00	134		37.1113		08:56:00	37.18		09:57:00	37.14		18:57:00	37.87		13:43:00	36.93		03:56:00			00:56:00
09:58:00	37.03		09:58:00	36.61		09:58:00	149.5			09:58:00	149.5	37.28		08:57:00	134.25	36.75	36.5279		08:57:00	134.25	36.96	36.777		08:57:00	134.25	36.96	36.86		08:57:00	134.25		37.1139		08:57:00	37.17		09:58:00	37.14		18:58:00	37.85		13:44:00	36.93		03:57:00			00:57:00
09:59:00	37.03		09:59:00	36.6		09:59:00	149.75			09:59:00	149.75	37.27		08:58:00	134.5	36.77	36.5297		08:58:00	134.5	37	36.7781		08:58:00	134.5		36.862		08:58:00	134.5	37.18	37.1165		08:58:00	37.19		09:59:00	37.13		18:59:00	37.84		13:45:00	36.93		03:58:00			00:58:00
10:00:00	37.05		10:00:00	36.6		10:00:00	150			10:00:00	150	37.26		08:59:00	134.75	36.78	36.5316		08:59:00	134.75	36.98	36.7792		08:59:00	134.75		36.8639		08:59:00	134.75	37.2	37.1192		08:59:00	37.22		10:00:00	37.12		19:00:00	37.84		13:46:00	36.92		03:59:00			00:59:00
10:01:00	37.07		10:01:00	36.6		10:01:00	150.25			10:01:00	150.25	37.26		09:00:00	135	36.78	36.5334		09:00:00	135	36.96	36.7803		09:00:00	135		36.8658		09:00:00	135	37.22	37.1218		09:00:00	37.23		10:01:00	37.1		19:01:00	37.83		13:47:00	36.92		04:00:00	36.71		01:00:00
10:02:00	37.07		10:02:00	36.6		10:02:00	150.5			10:02:00	150.5	37.26		09:01:00	135.25	36.78	36.5353		09:01:00	135.25	36.96	36.7814		09:01:00	135.25		36.8677		09:01:00	135.25	37.24	37.1244		09:01:00	37.25		10:02:00	37.1		19:02:00	37.82		13:48:00	36.91		04:01:00	36.72		01:01:00
10:03:00	37.08		10:03:00	36.6		10:03:00	150.75			10:03:00	150.75	37.26		09:02:00	135.5	36.79	36.5372		09:02:00	135.5	36.95	36.7825		09:02:00	135.5		36.8697		09:02:00	135.5	37.26	37.127		09:02:00	37.26		10:03:00	37.11		19:03:00	37.82		13:49:00	36.91		04:02:00	36.73		01:02:00
10:04:00	37.08		10:04:00	36.6		10:04:00	151			10:04:00	151	37.26		09:03:00	135.75	36.79	36.539		09:03:00	135.75	36.97	36.7836		09:03:00	135.75	36.96	36.8716		09:03:00	135.75	37.28	37.1296		09:03:00	37.28		10:04:00	37.12		19:04:00	37.81		13:50:00	36.91		04:03:00	36.73		01:03:00
10:05:00	37.07		10:05:00	36.59		10:05:00	151.25			10:05:00	151.25	37.25		09:04:00	136	36.78	36.5409		09:04:00	136	36.99	36.7847		09:04:00	136	36.95	36.8735		09:04:00	136	37.3	37.1322		09:04:00	37.28		10:05:00	37.11		19:05:00	37.8		13:51:00	36.9		04:04:00	36.72		01:04:00
10:06:00	37.07		10:06:00	36.59		10:06:00	151.5			10:06:00	151.5	37.26		09:05:00	136.25	36.77	36.5428		09:05:00	136.25	37.02	36.7858		09:05:00	136.25	36.93	36.8755		09:05:00	136.25	37.31	37.1349		09:05:00	37.28		10:06:00	37.11		19:06:00	37.79		13:52:00	36.9		04:05:00	36.71		01:05:00
10:07:00	37.07		10:07:00	36.58		10:07:00	151.75			10:07:00	151.75	37.26		09:06:00	136.5	36.77	36.5447		09:06:00	136.5	37.03	36.7869		09:06:00	136.5	36.92	36.8774		09:06:00	136.5	37.33	37.1375		09:06:00	37.29		10:07:00	37.11		19:07:00	37.78		13:53:00	36.89		04:06:00	36.7		01:06:00
10:08:00	37.07		10:08:00	36.58		10:08:00	152			10:08:00	152	37.28		09:07:00	136.75	36.76	36.5466		09:07:00	136.75	37.04	36.788		09:07:00	136.75	36.91	36.8794		09:07:00	136.75	37.35	37.1401		09:07:00	37.28		10:08:00	37.12		19:08:00	37.78		13:54:00	36.88		04:07:00	36.69		01:07:00
10:09:00	37.07		10:09:00	36.57		10:09:00	152.25			10:09:00	152.25	37.3		09:08:00	137	36.76	36.5485		09:08:00	137	37.03	36.7891		09:08:00	137	36.91	36.8814		09:08:00	137	37.37	37.1427		09:08:00	37.28		10:09:00	37.12		19:09:00	37.77		13:55:00	36.87		04:08:00	36.69		01:08:00
10:10:00	37.06		10:10:00	36.58		10:10:00	152.5			10:10:00	152.5	37.31		09:09:00	137.25	36.75	36.5505		09:09:00	137.25	37.01	36.7903		09:09:00	137.25	36.9	36.8833		09:09:00	137.25	37.39	37.1453		09:09:00	37.29		10:10:00	37.12		19:10:00	37.77		13:56:00	36.86		04:09:00	36.67		01:09:00
10:11:00	37.06		10:11:00	36.58		10:11:00	152.75			10:11:00	152.75	37.33		09:10:00	137.5	36.74	36.5524		09:10:00	137.5	37	36.7914		09:10:00	137.5	36.9	36.8853		09:10:00	137.5	37.4	37.1479		09:10:00	37.3		10:11:00	37.13		19:11:00	37.75		13:57:00	36.85		04:10:00	36.67		01:10:00
10:12:00	37.06		10:12:00	36.58		10:12:00	153			10:12:00	153	37.33		09:11:00	137.75	36.74	36.5543		09:11:00	137.75	37	36.7925		09:11:00	137.75	36.89	36.8873		09:11:00	137.75	37.41	37.1505		09:11:00	37.3		10:12:00	37.12		19:12:00	37.75		13:58:00	36.84		04:11:00	36.66		01:11:00
10:13:00	37.06		10:13:00	36.58		10:13:00	153.25			10:13:00	153.25	37.33		09:12:00	138	36.75	36.5563		09:12:00	138	36.98	36.7936		09:12:00	138	36.89	36.8892		09:12:00	138	37.41	37.1531		09:12:00	37.31		10:13:00	37.12		19:13:00	37.76		13:59:00	36.84		04:12:00	36.66		01:12:00
10:14:00	37.06		10:14:00	36.58		10:14:00	153.5			10:14:00	153.5	37.33		09:13:00	138.25	36.74	36.5582		09:13:00	138.25	36.96	36.7947		09:13:00	138.25	36.89	36.8912		09:13:00	138.25	37.4	37.1557		09:13:00	37.31		10:14:00	37.13		19:14:00	37.75		14:00:00	36.83		04:13:00	36.65		01:13:00
10:15:00	37.05		10:15:00	36.59		10:15:00	153.75			10:15:00	153.75	37.32		09:14:00	138.5	36.74	36.5601		09:14:00	138.5	36.95	36.7958		09:14:00	138.5	36.88	36.8932		09:14:00	138.5	37.41	37.1583		09:14:00	37.32		10:15:00	37.12		19:15:00	37.75		14:01:00	36.82		04:14:00	36.64		01:14:00
10:16:00	37.05		10:16:00	36.6		10:16:00	154			10:16:00	154	37.31		09:15:00	138.75	36.74	36.5621		09:15:00	138.75	36.95	36.797		09:15:00	138.75	36.87	36.8952		09:15:00	138.75	37.42	37.1609		09:15:00	37.33		10:16:00	37.12		19:16:00	37.75		14:02:00	36.83		04:15:00	36.64		01:15:00
10:17:00	37.05		10:17:00	36.6		10:17:00	154.25			10:17:00	154.25	37.3		09:16:00	139	36.74	36.5641		09:16:00	139	36.94	36.7981		09:16:00	139	36.87	36.8972		09:16:00	139	37.42	37.1636		09:16:00	37.34		10:17:00	37.12		19:17:00	37.75		14:03:00	36.83		04:16:00	36.62		01:16:00
10:18:00	37.05		10:18:00	36.61		10:18:00	154.5			10:18:00	154.5	37.28		09:17:00	139.25	36.75	36.566		09:17:00	139.25	36.94	36.7992		09:17:00	139.25	36.86	36.8992		09:17:00	139.25	37.42	37.1662		09:17:00	37.35		10:18:00	37.11		19:18:00	37.75		14:04:00	36.82		04:17:00	36.61		01:17:00
10:19:00	37.05		10:19:00	36.6		10:19:00	154.75			10:19:00	154.75	37.26		09:18:00	139.5	36.75	36.568		09:18:00	139.5	36.94	36.8003		09:18:00	139.5	36.85	36.9012		09:18:00	139.5	37.42	37.1688		09:18:00	37.36		10:19:00	37.1		19:19:00	37.75		14:05:00	36.81		04:18:00	36.61		01:18:00
10:20:00	37.05		10:20:00	36.61		10:20:00	155			10:20:00	155	37.23		09:19:00	139.75	36.75	36.57		09:19:00	139.75	36.94	36.8014		09:19:00	139.75		36.9032		09:19:00	139.75	37.42	37.1714		09:19:00	37.37		10:20:00	37.1		19:20:00	37.76		14:06:00	36.82		04:19:00	36.61		01:19:00
10:21:00	37.06		10:21:00	36.6		10:21:00	155.25			10:21:00	155.25	37.21		09:20:00	140	36.75	36.572		09:20:00	140	36.95	36.8026		09:20:00	140		36.9052		09:20:00	140	37.43	37.174		09:20:00	37.38		10:21:00	37.09		19:21:00	37.77		14:07:00	36.83		04:20:00	36.6		01:20:00
10:22:00	37.07		10:22:00	36.59		10:22:00	155.5			10:22:00	155.5	37.19		09:21:00	140.25	36.76	36.574		09:21:00	140.25	36.95	36.8037		09:21:00	140.25	36.83	36.9072		09:21:00	140.25	37.44	37.1766		09:21:00	37.38		10:22:00	37.08		19:22:00	37.78		14:08:00	36.81		04:21:00	36.58		01:21:00
10:23:00	37.08		10:23:00	36.59		10:23:00	155.75			10:23:00	155.75	37.17		09:22:00	140.5	36.75	36.576		09:22:00	140.5	36.97	36.8048		09:22:00	140.5	36.83	36.9092		09:22:00	140.5	37.46	37.1791		09:22:00	37.38		10:23:00	37.08		19:23:00	37.79		14:09:00	36.8		04:22:00	36.57		01:22:00
10:24:00	37.1		10:24:00	36.59		10:24:00	156			10:24:00	156	37.16		09:23:00	140.75	36.75	36.578		09:23:00	140.75	37	36.8059		09:23:00	140.75	36.83	36.9112		09:23:00	140.75	37.47	37.1817		09:23:00	37.38		10:24:00	37.07		19:24:00	37.8		14:10:00	36.8		04:23:00	36.56		01:23:00
10:25:00	37.12		10:25:00	36.59		10:25:00	156.25			10:25:00	156.25	37.16		09:24:00	141	36.74	36.58		09:24:00	141	37	36.8071		09:24:00	141	36.85	36.9133		09:24:00	141	37.49	37.1843		09:24:00	37.37		10:25:00	37.07		19:25:00	37.8		14:11:00	36.81		04:24:00	36.59		01:24:00
10:26:00	37.13		10:26:00	36.6		10:26:00	156.5			10:26:00	156.5	37.14		09:25:00	141.25	36.75	36.582		09:25:00	141.25	37.01	36.8082		09:25:00	141.25	36.85	36.9153		09:25:00	141.25	37.51	37.1869		09:25:00	37.36		10:26:00	37.06		19:26:00	37.79		14:12:00	36.81		04:25:00	36.6		01:25:00
10:27:00	37.14		10:27:00	36.6		10:27:00	156.75			10:27:00	156.75	37.12		09:26:00	141.5	36.77	36.584		09:26:00	141.5	37.02	36.8093		09:26:00	141.5	36.85	36.9173		09:26:00	141.5	37.53	37.1895		09:26:00	37.35		10:27:00	37.06		19:27:00	37.79		14:13:00	36.81		04:26:00	36.63		01:26:00
10:28:00	37.15		10:28:00	36.6		10:28:00	157			10:28:00	157	37.12		09:27:00	141.75	36.78	36.586		09:27:00	141.75	37.03	36.8104		09:27:00	141.75	36.86	36.9194		09:27:00	141.75	37.56	37.1921		09:27:00	37.35		10:28:00	37.05		19:28:00	37.78		14:14:00	36.8		04:27:00	36.65		01:27:00
10:29:00	37.14		10:29:00	36.62		10:29:00	157.25			10:29:00	157.25	37.1		09:28:00	142	36.79	36.5881		09:28:00	142	37.03	36.8116		09:28:00	142	36.86	36.9214		09:28:00	142	37.58	37.1947		09:28:00	37.34		10:29:00	37.05		19:29:00	37.76		14:15:00	36.8		04:28:00	36.66		01:28:00
10:30:00	37.14		10:30:00	36.62		10:30:00	157.5			10:30:00	157.5	37.1		09:29:00	142.25	36.81	36.5901		09:29:00	142.25	37.03	36.8127		09:29:00	142.25	36.87	36.9234		09:29:00	142.25	37.58	37.1973		09:29:00	37.35		10:30:00	37.05		19:30:00	37.76		14:16:00	36.8		04:29:00	36.66		01:29:00
10:31:00	37.15		10:31:00	36.63		10:31:00	157.75			10:31:00	157.75	37.09		09:30:00	142.5	36.83	36.5921		09:30:00	142.5	37.03	36.8138		09:30:00	142.5	36.88	36.9255		09:30:00	142.5		37.1999		09:30:00	37.35		10:31:00	37.05		19:31:00	37.74		14:17:00	36.78		04:30:00	36.65		01:30:00
10:32:00	37.15		10:32:00	36.62		10:32:00	158			10:32:00	158	37.1		09:31:00	142.75	36.85	36.5942		09:31:00	142.75	37.02	36.8149		09:31:00	142.75	36.89	36.9275		09:31:00	142.75	37.6	37.2024		09:31:00	37.37		10:32:00	37.05		19:32:00	37.74		14:18:00	36.78		04:31:00	36.65		01:31:00
10:33:00	37.15		10:33:00	36.63		10:33:00	158.25			10:33:00	158.25	37.1		09:32:00	143	36.87	36.5962		09:32:00	143	37.02	36.8161		09:32:00	143	36.9	36.9296		09:32:00	143	37.6	37.205		09:32:00	37.38		10:33:00	37.04		19:33:00	37.73		14:19:00	36.78		04:32:00	36.65		01:32:00
10:34:00	37.14		10:34:00	36.63		10:34:00	158.5			10:34:00	158.5	37.1		09:33:00	143.25	36.87	36.5983		09:33:00	143.25	37.04	36.8172		09:33:00	143.25	36.91	36.9316		09:33:00	143.25	37.6	37.2076		09:33:00	37.39		10:34:00	37.03		19:34:00	37.72		14:20:00	36.78		04:33:00	36.65		01:33:00
10:35:00	37.15		10:35:00	36.62		10:35:00	158.75			10:35:00	158.75	37.11		09:34:00	143.5	36.88	36.6004		09:34:00	143.5	37.05	36.8183		09:34:00	143.5	36.92	36.9337		09:34:00	143.5		37.2102		09:34:00	37.41		10:35:00	37.04		19:35:00	37.71		14:21:00	36.77		04:34:00	36.65		01:34:00
10:36:00	37.15		10:36:00	36.63		10:36:00	159			10:36:00	159	37.11		09:35:00	143.75	36.9	36.6024		09:35:00	143.75	37.05	36.8195		09:35:00	143.75	36.92	36.9357		09:35:00	143.75	37.61	37.2127		09:35:00	37.41		10:36:00	37.04		19:36:00	37.7		14:22:00	36.76		04:35:00			01:35:00
10:37:00	37.15		10:37:00	36.62		10:37:00	159.25			10:37:00	159.25	37.11		09:36:00	144	36.9	36.6045		09:36:00	144	37.06	36.8206		09:36:00	144	36.93	36.9378		09:36:00	144	37.62	37.2153		09:36:00	37.42		10:37:00	37.04		19:37:00	37.69		14:23:00	36.75		04:36:00	36.65		01:36:00
10:38:00	37.15		10:38:00	36.6		10:38:00	159.5			10:38:00	159.5	37.11		09:37:00	144.25	36.89	36.6066		09:37:00	144.25	37.07	36.8217		09:37:00	144.25	36.94	36.9399		09:37:00	144.25	37.62	37.2179		09:37:00	37.42		10:38:00	37.04		19:38:00	37.69		14:24:00	36.75		04:37:00	36.67		01:37:00
10:39:00	37.15		10:39:00	36.6		10:39:00	159.75			10:39:00	159.75	37.11		09:38:00	144.5	36.91	36.6087		09:38:00	144.5	37.08	36.8229		09:38:00	144.5	36.94	36.9419		09:38:00	144.5	37.62	37.2204		09:38:00	37.42		10:39:00	37.05		19:39:00	37.68		14:25:00	36.75		04:38:00	36.71		01:38:00
10:40:00	37.15		10:40:00	36.62		10:40:00	160			10:40:00	160	37.11		09:39:00	144.75	36.91	36.6108		09:39:00	144.75	37.09	36.824		09:39:00	144.75	36.95	36.944		09:39:00	144.75	37.63	37.223		09:39:00	37.41		10:40:00	37.05		19:40:00	37.66		14:26:00	36.75		04:39:00	36.71		01:39:00
10:41:00	37.14		10:41:00	36.62		10:41:00	160.25			10:41:00	160.25	37.12		09:40:00	145	36.93	36.6129		09:40:00	145	37.1	36.8251		09:40:00	145	36.96	36.9461		09:40:00	145	37.63	37.2256		09:40:00	37.4		10:41:00	37.05		19:41:00	37.66		14:27:00	36.74		04:40:00			01:40:00
10:42:00	37.14		10:42:00	36.62		10:42:00	160.5			10:42:00	160.5	37.12		09:41:00	145.25	36.93	36.615		09:41:00	145.25	37.12	36.8263		09:41:00	145.25	36.97	36.9481		09:41:00	145.25	37.65	37.2281		09:41:00	37.39		10:42:00	37.05		19:42:00	37.66		14:28:00	36.73		04:41:00			01:41:00
10:43:00	37.14		10:43:00	36.63		10:43:00	160.75			10:43:00	160.75	37.12		09:42:00	145.5	36.94	36.6171		09:42:00	145.5	37.13	36.8274		09:42:00	145.5	36.98	36.9502		09:42:00	145.5	37.66	37.2307		09:42:00	37.38		10:43:00	37.05		19:43:00	37.66		14:29:00	36.73		04:42:00			01:42:00
10:44:00	37.16		10:44:00	36.62		10:44:00	161			10:44:00	161	37.12		09:43:00	145.75	36.95	36.6192		09:43:00	145.75	37.14	36.8285		09:43:00	145.75	36.98	36.9523		09:43:00	145.75	37.67	37.2332		09:43:00	37.38		10:44:00	37.05		19:44:00	37.66		14:30:00	36.72		04:43:00			01:43:00
10:45:00	37.16		10:45:00	36.63		10:45:00	161.25			10:45:00	161.25	37.12		09:44:00	146	36.97	36.6213		09:44:00	146	37.14	36.8297		09:44:00	146	36.98	36.9544		09:44:00	146	37.69	37.2358		09:44:00	37.38		10:45:00	37.05		19:45:00	37.66		14:31:00	36.72		04:44:00			01:44:00
10:46:00	37.17		10:46:00	36.63		10:46:00	161.5			10:46:00	161.5	37.11		09:45:00	146.25	36.99	36.6234		09:45:00	146.25	37.15	36.8308		09:45:00	146.25	36.98	36.9565		09:45:00	146.25	37.69	37.2383		09:45:00	37.39		10:46:00	37.05		19:46:00	37.66		14:32:00	36.73		04:45:00			01:45:00
10:47:00	37.17		10:47:00	36.62		10:47:00	161.75			10:47:00	161.75	37.1		09:46:00	146.5	37.01	36.6255		09:46:00	146.5	37.16	36.8319		09:46:00	146.5	36.97	36.9586		09:46:00	146.5	37.7	37.2409		09:46:00	37.39		10:47:00	37.06		19:47:00	37.66		14:33:00	36.73		04:46:00			01:46:00
10:48:00	37.19		10:48:00	36.64		10:48:00	162			10:48:00	162	37.1		09:47:00	146.75	37.05	36.6277		09:47:00	146.75	37.16	36.8331		09:47:00	146.75	36.97	36.9607		09:47:00	146.75	37.71	37.2434		09:47:00	37.39		10:48:00	37.07		19:48:00	37.66		14:34:00	36.74		04:47:00			01:47:00
10:49:00	37.2		10:49:00	36.64		10:49:00	162.25			10:49:00	162.25	37.09		09:48:00	147	37.07	36.6298		09:48:00	147	37.17	36.8342		09:48:00	147	36.96	36.9628		09:48:00	147	37.71	37.246		09:48:00	37.39		10:49:00	37.07		19:49:00	37.66		14:35:00	36.74		04:48:00			01:48:00
10:50:00	37.21		10:50:00	36.63		10:50:00	162.5			10:50:00	162.5	37.09		09:49:00	147.25	37.08	36.6319		09:49:00	147.25	37.17	36.8353		09:49:00	147.25	36.96	36.9649		09:49:00	147.25	37.72	37.2485		09:49:00	37.4		10:50:00	37.08		19:50:00	37.67		14:36:00	36.74		04:49:00			01:49:00
10:51:00	37.22		10:51:00	36.62		10:51:00	162.75			10:51:00	162.75	37.08		09:50:00	147.5	37.09	36.6341		09:50:00	147.5	37.18	36.8365		09:50:00	147.5	36.96	36.967		09:50:00	147.5	37.73	37.251		09:50:00	37.41		10:51:00	37.07		19:51:00	37.67		14:37:00	36.75		04:50:00			01:50:00
10:52:00	37.23		10:52:00	36.6		10:52:00	163			10:52:00	163	37.08		09:51:00	147.75	37.1	36.6362		09:51:00	147.75	37.18	36.8376		09:51:00	147.75	36.95	36.9691		09:51:00	147.75	37.73	37.2536		09:51:00	37.41		10:52:00	37.07		19:52:00	37.67		14:38:00	36.75		04:51:00			01:51:00
10:53:00	37.23		10:53:00	36.58		10:53:00	163.25			10:53:00	163.25	37.07		09:52:00	148	37.1	36.6384		09:52:00	148	37.19	36.8387		09:52:00	148	36.94	36.9712		09:52:00	148	37.74	37.2561		09:52:00	37.41		10:53:00	37.08		19:53:00	37.66		14:39:00	36.76		04:52:00			01:52:00
10:54:00	37.24		10:54:00	36.58		10:54:00	163.5			10:54:00	163.5	37.05		09:53:00	148.25	37.1	36.6405		09:53:00	148.25	37.19	36.8399		09:53:00	148.25	36.94	36.9733		09:53:00	148.25	37.73	37.2586		09:53:00	37.41		10:54:00	37.08		19:54:00	37.66		14:40:00	36.76		04:53:00			01:53:00
10:55:00	37.25		10:55:00	36.58		10:55:00	163.75			10:55:00	163.75	37.04		09:54:00	148.5	37.11	36.6427		09:54:00	148.5	37.21	36.841		09:54:00	148.5	36.94	36.9754		09:54:00	148.5	37.73	37.2612		09:54:00	37.42		10:55:00	37.09		19:55:00	37.66		14:41:00	36.77		04:54:00			01:54:00
10:56:00	37.23		10:56:00	36.57		10:56:00	164			10:56:00	164	37.04		09:55:00	148.75	37.1	36.6449		09:55:00	148.75	37.22	36.8421		09:55:00	148.75	36.94	36.9775		09:55:00	148.75	37.73	37.2637		09:55:00	37.42		10:56:00	37.09		19:56:00	37.66		14:42:00	36.78		04:55:00			01:55:00
10:57:00	37.26		10:57:00	36.57		10:57:00	164.25			10:57:00	164.25	37.05		09:56:00	149	37.1	36.647		09:56:00	149	37.23	36.8433		09:56:00	149	36.95	36.9796		09:56:00	149	37.73	37.2662		09:56:00	37.43		10:57:00	37.1		19:57:00	37.67		14:43:00	36.8		04:56:00			01:56:00
10:58:00	37.28		10:58:00	36.54		10:58:00	164.5			10:58:00	164.5	37.06		09:57:00	149.25	37.1	36.6492		09:57:00	149.25	37.23	36.8444		09:57:00	149.25	36.96	36.9818		09:57:00	149.25	37.73	37.2687		09:57:00	37.44		10:58:00	37.1		19:58:00	37.67		14:44:00	36.8		04:57:00			01:57:00
10:59:00	37.29		10:59:00	36.54		10:59:00	164.75			10:59:00	164.75	37.06		09:58:00	149.5	37.1	36.6514		09:58:00	149.5	37.24	36.8455		09:58:00	149.5	36.98	36.9839		09:58:00	149.5	37.73	37.2712		09:58:00	37.45		10:59:00	37.1		19:59:00	37.67		14:45:00	36.81		04:58:00			01:58:00
11:00:00	37.29		11:00:00	36.53		11:00:00	165			11:00:00	165			09:59:00	149.75	37.11	36.6536		09:59:00	149.75	37.25	36.8467		09:59:00	149.75	37	36.986		09:59:00	149.75	37.72	37.2737		09:59:00	37.45		11:00:00	37.1		20:00:00	37.67		14:46:00	36.82		04:59:00			01:59:00
11:01:00	37.28		11:01:00	36.53		11:01:00	165.25			11:01:00	165.25			10:00:00	150	37.11	36.6558		10:00:00	150	37.25	36.8478		10:00:00	150	37.02	36.9881		10:00:00	150	37.71	37.2762		10:00:00	37.45		11:01:00	37.09		20:01:00	37.67		14:47:00	36.83		05:00:00			02:00:00
11:02:00	37.29		11:02:00	36.5		11:02:00	165.5			11:02:00	165.5	37.09		10:01:00	150.25	37.1	36.658		10:01:00	150.25	37.25	36.8489		10:01:00	150.25	37.03	36.9902		10:01:00	150.25	37.71	37.2787		10:01:00	37.45		11:02:00	37.1		20:02:00	37.67		14:48:00	36.84		05:01:00			02:01:00
11:03:00	37.29		11:03:00	36.5		11:03:00	165.75			11:03:00	165.75	37.1		10:02:00	150.5	37.1	36.6602		10:02:00	150.5	37.25	36.8501		10:02:00	150.5	37.05	36.9924		10:02:00	150.5	37.71	37.2812		10:02:00	37.46		11:03:00	37.1		20:03:00	37.67		14:49:00	36.85		05:02:00			02:02:00
11:04:00	37.28		11:04:00	36.5		11:04:00	166			11:04:00	166			10:03:00	150.75	37.11	36.6624		10:03:00	150.75	37.25	36.8512		10:03:00	150.75	37.06	36.9945		10:03:00	150.75	37.7	37.2837		10:03:00	37.46		11:04:00	37.1		20:04:00	37.67		14:50:00	36.86		05:03:00			02:03:00
11:05:00	37.28		11:05:00	36.51		11:05:00	166.25			11:05:00	166.25	37.16		10:04:00	151	37.1	36.6646		10:04:00	151	37.24	36.8523		10:04:00	151	37.08	36.9966		10:04:00	151	37.71	37.2862		10:04:00	37.46		11:05:00	37.1		20:05:00	37.69		14:51:00	36.87		05:04:00	36.65		02:04:00
11:06:00	37.27		11:06:00	36.53		11:06:00	166.5			11:06:00	166.5	37.18		10:05:00	151.25	37.1	36.6668		10:05:00	151.25	37.23	36.8535		10:05:00	151.25	37.09	36.9988		10:05:00	151.25	37.72	37.2887		10:05:00	37.45		11:06:00	37.1		20:06:00	37.69		14:52:00	36.88		05:05:00	36.64		02:05:00
11:07:00	37.26		11:07:00	36.53		11:07:00	166.75			11:07:00	166.75	37.23		10:06:00	151.5	37.1	36.669		10:06:00	151.5	37.23	36.8546		10:06:00	151.5	37.1	37.0009		10:06:00	151.5	37.73	37.2912		10:06:00	37.44		11:07:00	37.1		20:07:00	37.71		14:53:00	36.89		05:06:00			02:06:00
11:08:00	37.25		11:08:00	36.54		11:08:00	167			11:08:00	167	37.26		10:07:00	151.75	37.1	36.6712		10:07:00	151.75	37.23	36.8557		10:07:00	151.75	37.11	37.0031		10:07:00	151.75	37.73	37.2937		10:07:00	37.43		11:08:00	37.11		20:08:00	37.72		14:54:00	36.91		05:07:00	36.63		02:07:00
11:09:00	37.25		11:09:00	36.54		11:09:00	167.25			11:09:00	167.25	37.29		10:08:00	152	37.14	36.6734		10:08:00	152	37.23	36.8569		10:08:00	152	37.12	37.0052		10:08:00	152	37.74	37.2961		10:08:00	37.42		11:09:00	37.12		20:09:00	37.72		14:55:00	36.91		05:08:00	36.63		02:08:00
11:10:00	37.24		11:10:00	36.55		11:10:00	167.5			11:10:00	167.5	37.31		10:09:00	152.25		36.6757		10:09:00	152.25	37.23	36.858		10:09:00	152.25	37.14	37.0073		10:09:00	152.25	37.74	37.2986		10:09:00	37.42		11:10:00	37.12		20:10:00	37.73		14:56:00	36.93		05:09:00			02:09:00
11:11:00	37.23		11:11:00	36.55		11:11:00	167.75			11:11:00	167.75	37.32		10:10:00	152.5		36.6779		10:10:00	152.5	37.24	36.8591		10:10:00	152.5	37.14	37.0095		10:10:00	152.5	37.76	37.3011		10:10:00	37.42		11:11:00	37.13		20:11:00	37.73		14:57:00	36.93		05:10:00			02:10:00
11:12:00	37.23		11:12:00	36.55		11:12:00	168			11:12:00	168	37.33		10:11:00	152.75		36.6801		10:11:00	152.75	37.23	36.8603		10:11:00	152.75	37.16	37.0116		10:11:00	152.75	37.77	37.3035		10:11:00	37.42		11:12:00	37.13		20:12:00	37.74		14:58:00	36.95		05:11:00			02:11:00
11:13:00	37.22		11:13:00	36.54		11:13:00	168.25			11:13:00	168.25	37.34		10:12:00	153		36.6824		10:12:00	153	37.23	36.8614		10:12:00	153	37.16	37.0138		10:12:00	153	37.79	37.306		10:12:00	37.42		11:13:00	37.14		20:13:00	37.75		14:59:00	36.96		05:12:00	36.63		02:12:00
11:14:00	37.21		11:14:00	36.55		11:14:00	168.5			11:14:00	168.5	37.33		10:13:00	153.25		36.6846		10:13:00	153.25	37.23	36.8625		10:13:00	153.25	37.17	37.0159		10:13:00	153.25	37.81	37.3085		10:13:00	37.42		11:14:00	37.14		20:14:00	37.75		15:00:00	36.96		05:13:00	36.63		02:13:00
11:15:00	37.21		11:15:00	36.56		11:15:00	168.75			11:15:00	168.75	37.32		10:14:00	153.5		36.6868		10:14:00	153.5	37.23	36.8637		10:14:00	153.5	37.17	37.0181		10:14:00	153.5	37.82	37.3109		10:14:00	37.41		11:15:00	37.14		20:15:00	37.76		15:01:00	36.97		05:14:00	36.63		02:14:00
11:16:00	37.21		11:16:00	36.56		11:16:00	169			11:16:00	169	37.31		10:15:00	153.75		36.6891		10:15:00	153.75	37.23	36.8648		10:15:00	153.75	37.18	37.0202		10:15:00	153.75	37.84	37.3134		10:15:00	37.41		11:16:00	37.14		20:16:00	37.77		15:02:00	36.98		05:15:00	36.63		02:15:00
11:17:00	37.21		11:17:00	36.55		11:17:00	169.25			11:17:00	169.25	37.3		10:16:00	154		36.6913		10:16:00	154	37.22	36.8659		10:16:00	154	37.17	37.0224		10:16:00	154	37.85	37.3158		10:16:00	37.41		11:17:00	37.15		20:17:00	37.78		15:03:00	36.98		05:16:00	36.63		02:16:00
11:18:00	37.21		11:18:00	36.55		11:18:00	169.5			11:18:00	169.5	37.3		10:17:00	154.25		36.6936		10:17:00	154.25	37.18	36.867		10:17:00	154.25	37.17	37.0245		10:17:00	154.25	37.86	37.3182		10:17:00	37.41		11:18:00	37.14		20:18:00	37.8		15:04:00	36.99		05:17:00	36.63		02:17:00
11:19:00	37.22		11:19:00	36.55		11:19:00	169.75			11:19:00	169.75	37.3		10:18:00	154.5		36.6959		10:18:00	154.5	37.16	36.8682		10:18:00	154.5	37.17	37.0267		10:18:00	154.5	37.87	37.3207		10:18:00	37.4		11:19:00	37.15		20:19:00	37.82		15:05:00	36.99		05:18:00	36.63		02:18:00
11:20:00	37.23		11:20:00	36.54		11:20:00	170			11:20:00	170	37.29		10:19:00	154.75		36.6981		10:19:00	154.75	37.17	36.8693		10:19:00	154.75	37.18	37.0289		10:19:00	154.75	37.88	37.3231		10:19:00	37.39		11:20:00	37.16		20:20:00	37.82		15:06:00	37		05:19:00			02:19:00
11:21:00	37.23		11:21:00	36.54		11:21:00	170.25			11:21:00	170.25	37.29		10:20:00	155		36.7004		10:20:00	155	37.17	36.8704		10:20:00	155	37.18	37.031		10:20:00	155	37.89	37.3255		10:20:00	37.38		11:21:00	37.17		20:21:00	37.83		15:07:00	37		05:20:00			02:20:00
11:22:00	37.22		11:22:00	36.53		11:22:00	170.5			11:22:00	170.5	37.3		10:21:00	155.25		36.7027		10:21:00	155.25	37.17	36.8716		10:21:00	155.25	37.19	37.0332		10:21:00	155.25	37.89	37.328		10:21:00	37.37		11:22:00	37.17		20:22:00	37.84		15:08:00	37		05:21:00			02:21:00
11:23:00	37.22		11:23:00	36.51		11:23:00	170.75			11:23:00	170.75	37.31		10:22:00	155.5		36.7049		10:22:00	155.5	37.17	36.8727		10:22:00	155.5	37.2	37.0353		10:22:00	155.5	37.9	37.3304		10:22:00	37.36		11:23:00	37.18		20:23:00	37.85		15:09:00	37.01		05:22:00			02:22:00
11:24:00	37.21		11:24:00	36.52		11:24:00	171			11:24:00	171	37.31		10:23:00	155.75		36.7072		10:23:00	155.75	37.17	36.8738		10:23:00	155.75	37.2	37.0375		10:23:00	155.75	37.9	37.3328		10:23:00	37.36		11:24:00	37.19		20:24:00	37.85		15:10:00	37.01		05:23:00			02:23:00
11:25:00	37.21		11:25:00	36.53		11:25:00	171.25			11:25:00	171.25	37.32		10:24:00	156		36.7095		10:24:00	156	37.16	36.8749		10:24:00	156	37.21	37.0397		10:24:00	156	37.9	37.3352		10:24:00	37.35		11:25:00	37.2		20:25:00	37.85		15:11:00	37.01		05:24:00			02:24:00
11:26:00	37.2		11:26:00	36.53		11:26:00	171.5			11:26:00	171.5	37.35		10:25:00	156.25		36.7118		10:25:00	156.25	37.14	36.8761		10:25:00	156.25	37.22	37.0418		10:25:00	156.25	37.9	37.3376		10:25:00	37.35		11:26:00	37.2		20:26:00	37.85		15:12:00	37.02		05:25:00	36.66		02:25:00
11:27:00	37.2		11:27:00	36.55		11:27:00	171.75			11:27:00	171.75	37.36		10:26:00	156.5		36.7141		10:26:00	156.5	37.13	36.8772		10:26:00	156.5	37.23	37.044		10:26:00	156.5	37.9	37.34		10:26:00	37.35		11:27:00	37.19		20:27:00	37.86		15:13:00	37.03		05:26:00			02:26:00
11:28:00	37.21		11:28:00	36.55		11:28:00	172			11:28:00	172	37.35		10:27:00	156.75		36.7164		10:27:00	156.75	37.13	36.8783		10:27:00	156.75	37.23	37.0462		10:27:00	156.75	37.89	37.3424		10:27:00	37.35		11:28:00	37.2		20:28:00	37.86		15:14:00	37.03		05:27:00	36.66		02:27:00
11:29:00	37.21		11:29:00	36.56		11:29:00	172.25			11:29:00	172.25	37.33		10:28:00	157		36.7186		10:28:00	157	37.12	36.8794		10:28:00	157	37.25	37.0483		10:28:00	157	37.89	37.3448		10:28:00	37.35		11:29:00	37.21		20:29:00	37.86		15:15:00	37.03		05:28:00	36.65		02:28:00
11:30:00	37.23		11:30:00	36.55		11:30:00	172.5			11:30:00	172.5	37.33		10:29:00	157.25		36.7209		10:29:00	157.25	37.1	36.8805		10:29:00	157.25	37.26	37.0505		10:29:00	157.25	37.89	37.3472		10:29:00	37.35		11:30:00	37.21		20:30:00	37.87		15:16:00	37.04		05:29:00	36.65		02:29:00
11:31:00	37.24		11:31:00	36.56		11:31:00	172.75			11:31:00	172.75	37.32		10:30:00	157.5		36.7232		10:30:00	157.5	37.11	36.8817		10:30:00	157.5	37.27	37.0527		10:30:00	157.5	37.89	37.3496		10:30:00	37.36		11:31:00	37.22		20:31:00	37.87		15:17:00	37.05		05:30:00	36.66		02:30:00
11:32:00	37.26		11:32:00	36.55		11:32:00	173			11:32:00	173	37.31		10:31:00	157.75		36.7255		10:31:00	157.75	37.1	36.8828		10:31:00	157.75	37.29	37.0549		10:31:00	157.75	37.89	37.352		10:31:00	37.35		11:32:00	37.24		20:32:00	37.87		15:18:00	37.05		05:31:00	36.66		02:31:00
11:33:00	37.28		11:33:00	36.54		11:33:00	173.25			11:33:00	173.25	37.3		10:32:00	158		36.7278		10:32:00	158	37.1	36.8839		10:32:00	158	37.31	37.057		10:32:00	158	37.89	37.3543		10:32:00	37.35		11:33:00	37.25		20:33:00	37.87		15:19:00	37.05		05:32:00	36.66		02:32:00
11:34:00	37.29		11:34:00	36.55		11:34:00	173.5			11:34:00	173.5	37.29		10:33:00	158.25		36.7302		10:33:00	158.25	37.1	36.885		10:33:00	158.25	37.34	37.0592		10:33:00	158.25	37.89	37.3567		10:33:00	37.35		11:34:00	37.27		20:34:00	37.87		15:20:00	37.06		05:33:00	36.66		02:33:00
11:35:00	37.3		11:35:00	36.56		11:35:00	173.75			11:35:00	173.75	37.27		10:34:00	158.5		36.7325		10:34:00	158.5	37.1	36.8861		10:34:00	158.5	37.36	37.0614		10:34:00	158.5	37.89	37.3591		10:34:00	37.36		11:35:00	37.28		20:35:00	37.87		15:21:00	37.06		05:34:00	36.66		02:34:00
11:36:00	37.3		11:36:00	36.57		11:36:00	174			11:36:00	174	37.25		10:35:00	158.75		36.7348		10:35:00	158.75	37.08	36.8872		10:35:00	158.75	37.39	37.0636		10:35:00	158.75	37.89	37.3614		10:35:00	37.37		11:36:00	37.29		20:36:00	37.86		15:22:00	37.07		05:35:00	36.66		02:35:00
11:37:00	37.31		11:37:00	36.57		11:37:00	174.25			11:37:00	174.25	37.25		10:36:00	159		36.7371		10:36:00	159	37.08	36.8884		10:36:00	159	37.42	37.0657		10:36:00	159	37.9	37.3638		10:36:00	37.38		11:37:00	37.3		20:37:00	37.85		15:23:00	37.07		05:36:00	36.66		02:36:00
11:38:00	37.3		11:38:00	36.56		11:38:00	174.5			11:38:00	174.5	37.25		10:37:00	159.25		36.7394		10:37:00	159.25	37.08	36.8895		10:37:00	159.25	37.45	37.0679		10:37:00	159.25	37.9	37.3661		10:37:00	37.39		11:38:00	37.31		20:38:00	37.84		15:24:00	37.07		05:37:00	36.66		02:37:00
11:39:00	37.3		11:39:00	36.56		11:39:00	174.75			11:39:00	174.75	37.27		10:38:00	159.5		36.7417		10:38:00	159.5	37.07	36.8906		10:38:00	159.5	37.48	37.0701		10:38:00	159.5	37.9	37.3685		10:38:00	37.39		11:39:00	37.32		20:39:00	37.84		15:25:00	37.08		05:38:00	36.66		02:38:00
11:40:00	37.3		11:40:00	36.56		11:40:00	175			11:40:00	175	37.3		10:39:00	159.75		36.7441		10:39:00	159.75	37.05	36.8917		10:39:00	159.75	37.49	37.0723		10:39:00	159.75	37.9	37.3708		10:39:00	37.41		11:40:00	37.32		20:40:00	37.82		15:26:00	37.08		05:39:00	36.66		02:39:00
11:41:00	37.32		11:41:00	36.55		11:41:00	175.25			11:41:00	175.25	37.32		10:40:00	160		36.7464		10:40:00	160	37.05	36.8928		10:40:00	160	37.51	37.0744		10:40:00	160	37.89	37.3731		10:40:00	37.41		11:41:00	37.33		20:41:00	37.81		15:27:00	37.09		05:40:00			02:40:00
11:42:00	37.33		11:42:00	36.55		11:42:00	175.5			11:42:00	175.5	37.34		10:41:00	160.25		36.7487		10:41:00	160.25	37.05	36.8939		10:41:00	160.25	37.52	37.0766		10:41:00	160.25	37.9	37.3755		10:41:00	37.43		11:42:00	37.34		20:42:00	37.8		15:28:00	37.09		05:41:00	36.67		02:41:00
11:43:00	37.33		11:43:00	36.53		11:43:00	175.75			11:43:00	175.75	37.36		10:42:00	160.5		36.751		10:42:00	160.5	37.05	36.895		10:42:00	160.5	37.53	37.0788		10:42:00	160.5	37.9	37.3778		10:42:00	37.44		11:43:00	37.35		20:43:00	37.79		15:29:00	37.1		05:42:00	36.68		02:42:00
11:44:00	37.34		11:44:00	36.53		11:44:00	176			11:44:00	176	37.37		10:43:00	160.75		36.7534		10:43:00	160.75	37.05	36.8961		10:43:00	160.75	37.54	37.081		10:43:00	160.75	37.9	37.3801		10:43:00	37.44		11:44:00	37.34		20:44:00	37.78		15:30:00	37.1		05:43:00			02:43:00
11:45:00	37.35		11:45:00	36.53		11:45:00	176.25			11:45:00	176.25	37.4		10:44:00	161		36.7557		10:44:00	161	37.05	36.8972		10:44:00	161	37.56	37.0832		10:44:00	161	37.89	37.3824		10:44:00	37.45		11:45:00	37.35		20:45:00	37.78		15:31:00	37.12		05:44:00			02:44:00
11:46:00	37.35		11:46:00	36.53		11:46:00	176.5			11:46:00	176.5	37.42		10:45:00	161.25		36.7581		10:45:00	161.25	37.06	36.8984		10:45:00	161.25	37.56	37.0853		10:45:00	161.25	37.89	37.3847		10:45:00	37.44		11:46:00	37.35		20:46:00	37.78		15:32:00	37.12		05:45:00			02:45:00
11:47:00	37.34		11:47:00	36.53		11:47:00	176.75			11:47:00	176.75	37.44		10:46:00	161.5		36.7604		10:46:00	161.5	37.07	36.8995		10:46:00	161.5	37.57	37.0875		10:46:00	161.5	37.88	37.387		10:46:00	37.44		11:47:00	37.35		20:47:00	37.78		15:33:00	37.14		05:46:00	36.71		02:46:00
11:48:00	37.33		11:48:00	36.53		11:48:00	177			11:48:00	177	37.46		10:47:00	161.75		36.7627		10:47:00	161.75	37.07	36.9006		10:47:00	161.75	37.57	37.0897		10:47:00	161.75	37.89	37.3893		10:47:00	37.43		11:48:00	37.35		20:48:00	37.77		15:34:00	37.14		05:47:00	36.72		02:47:00
11:49:00	37.32		11:49:00	36.53		11:49:00	177.25			11:49:00	177.25	37.46		10:48:00	162		36.7651		10:48:00	162	37.07	36.9017		10:48:00	162	37.57	37.0919		10:48:00	162	37.89	37.3916		10:48:00	37.43		11:49:00	37.35		20:49:00	37.76		15:35:00	37.15		05:48:00	36.73		02:48:00
11:50:00	37.31		11:50:00	36.53		11:50:00	177.5			11:50:00	177.5	37.47		10:49:00	162.25		36.7674		10:49:00	162.25	37.08	36.9028		10:49:00	162.25	37.58	37.0941		10:49:00	162.25	37.89	37.3939		10:49:00	37.44		11:50:00	37.35		20:50:00	37.74		15:36:00	37.16		05:49:00			02:49:00
11:51:00	37.29		11:51:00	36.53		11:51:00	177.75			11:51:00	177.75	37.48		10:50:00	162.5		36.7698		10:50:00	162.5	37.08	36.9039		10:50:00	162.5	37.58	37.0962		10:50:00	162.5	37.9	37.3962		10:50:00	37.42		11:51:00	37.36		20:51:00	37.73		15:37:00	37.17		05:50:00			02:50:00
11:52:00	37.27		11:52:00	36.54		11:52:00	178			11:52:00	178	37.48		10:51:00	162.75		36.7721		10:51:00	162.75	37.09	36.905		10:51:00	162.75	37.59	37.0984		10:51:00	162.75	37.9	37.3985		10:51:00	37.42		11:52:00	37.36		20:52:00	37.71		15:38:00	37.18		05:51:00			02:51:00
11:53:00	37.26		11:53:00	36.54		11:53:00	178.25			11:53:00	178.25	37.48		10:52:00	163		36.7745		10:52:00	163	37.1	36.9061		10:52:00	163	37.59	37.1006		10:52:00	163	37.9	37.4007		10:52:00	37.41		11:53:00	37.36		20:53:00	37.7		15:39:00	37.18		05:52:00	36.72		02:52:00
11:54:00	37.26		11:54:00	36.53		11:54:00	178.5			11:54:00	178.5	37.47		10:53:00	163.25		36.7768		10:53:00	163.25	37.11	36.9072		10:53:00	163.25	37.59	37.1028		10:53:00	163.25	37.91	37.403		10:53:00	37.41		11:54:00	37.35		20:54:00	37.69		15:40:00	37.19		05:53:00	36.72		02:53:00
11:55:00	37.27		11:55:00	36.53		11:55:00	178.75			11:55:00	178.75	37.47		10:54:00	163.5		36.7792		10:54:00	163.5	37.12	36.9083		10:54:00	163.5	37.6	37.105		10:54:00	163.5	37.91	37.4052		10:54:00	37.4		11:55:00	37.34		20:55:00	37.67		15:41:00	37.2		05:54:00	36.73		02:54:00
11:56:00	37.29		11:56:00	36.53		11:56:00	179			11:56:00	179	37.47		10:55:00	163.75		36.7816		10:55:00	163.75	37.11	36.9094		10:55:00	163.75	37.59	37.1072		10:55:00	163.75	37.91	37.4075		10:55:00	37.39		11:56:00	37.32		20:56:00	37.66		15:42:00	37.21		05:55:00	36.73		02:55:00
11:57:00	37.32		11:57:00	36.53		11:57:00	179.25			11:57:00	179.25	37.47		10:56:00	164		36.7839		10:56:00	164	37.11	36.9104		10:56:00	164	37.59	37.1093		10:56:00	164	37.91	37.4097		10:56:00	37.39		11:57:00	37.32		20:57:00	37.65		15:43:00	37.22		05:56:00	36.73		02:56:00
11:58:00	37.33		11:58:00	36.53		11:58:00	179.5			11:58:00	179.5	37.48		10:57:00	164.25		36.7863		10:57:00	164.25	37.11	36.9115		10:57:00	164.25	37.6	37.1115		10:57:00	164.25	37.92	37.412		10:57:00	37.39		11:58:00	37.31		20:58:00	37.64		15:44:00	37.24		05:57:00	36.73		02:57:00
11:59:00	37.35		11:59:00			11:59:00	179.75			11:59:00	179.75	37.49		10:58:00	164.5		36.7887		10:58:00	164.5	37.12	36.9126		10:58:00	164.5	37.6	37.1137		10:58:00	164.5	37.92	37.4142		10:58:00	37.39		11:59:00	37.31		20:59:00	37.62		15:45:00	37.25		05:58:00	36.73		02:58:00
12:00:00	37.35		12:00:00			12:00:00	180			12:00:00	180	37.5		10:59:00	164.75		36.791		10:59:00	164.75	37.12	36.9137		10:59:00	164.75	37.6	37.1159		10:59:00	164.75	37.92	37.4164		10:59:00	37.38		12:00:00	37.32		21:00:00	37.6		15:46:00	37.25		05:59:00	36.74		02:59:00
12:01:00	37.34		12:01:00	36.5		12:01:00	180.25			12:01:00	180.25	37.51		11:00:00	165		36.7934		11:00:00	165	37.12	36.9148		11:00:00	165	37.6	37.1181		11:00:00	165	37.93	37.4187		11:00:00	37.39		12:01:00	37.32		21:01:00	37.59		15:47:00	37.27		06:00:00	36.74		03:00:00
12:02:00	37.34		12:02:00			12:02:00	180.5			12:02:00	180.5	37.52		11:01:00	165.25		36.7958		11:01:00	165.25	37.12	36.9159		11:01:00	165.25	37.6	37.1202		11:01:00	165.25	37.93	37.4209		11:01:00	37.39		12:02:00	37.32		21:02:00	37.59		15:48:00	37.28		06:01:00	36.75		03:01:00
12:03:00	37.35		12:03:00			12:03:00	180.75			12:03:00	180.75	37.52		11:02:00	165.5		36.7981		11:02:00	165.5	37.12	36.917		11:02:00	165.5	37.59	37.1224		11:02:00	165.5	37.94	37.4231		11:02:00	37.39		12:03:00	37.33		21:03:00	37.58		15:49:00	37.3		06:02:00	36.75		03:02:00
12:04:00	37.34		12:04:00			12:04:00	181			12:04:00	181	37.53		11:03:00	165.75		36.8005		11:03:00	165.75	37.12	36.9181		11:03:00	165.75	37.59	37.1246		11:03:00	165.75	37.94	37.4253		11:03:00	37.38		12:04:00	37.33		21:04:00	37.57		15:50:00	37.31		06:03:00	36.75		03:03:00
12:05:00	37.33		12:05:00			12:05:00	181.25			12:05:00	181.25	37.53		11:04:00	166		36.8029		11:04:00	166	37.12	36.9191		11:04:00	166	37.58	37.1268		11:04:00	166	37.93	37.4275		11:04:00	37.38		12:05:00	37.33		21:05:00	37.56		15:51:00	37.32		06:04:00	36.76		03:04:00
12:06:00	37.33		12:06:00	36.48		12:06:00	181.5			12:06:00	181.5	37.53		11:05:00	166.25		36.8053		11:05:00	166.25	37.12	36.9202		11:05:00	166.25	37.59	37.129		11:05:00	166.25	37.94	37.4297		11:05:00	37.38		12:06:00	37.33		21:06:00	37.53		15:52:00	37.34		06:05:00	36.76		03:05:00
12:07:00	37.33		12:07:00	36.48		12:07:00	181.75			12:07:00	181.75	37.53		11:06:00	166.5		36.8076		11:06:00	166.5	37.13	36.9213		11:06:00	166.5	37.6	37.1311		11:06:00	166.5	37.94	37.4319		11:06:00	37.39		12:07:00	37.33		21:07:00	37.52		15:53:00	37.35		06:06:00	36.77		03:06:00
12:08:00	37.32		12:08:00	36.48		12:08:00	182			12:08:00	182	37.52		11:07:00	166.75		36.81		11:07:00	166.75	37.13	36.9224		11:07:00	166.75	37.59	37.1333		11:07:00	166.75	37.95	37.434		11:07:00	37.4		12:08:00	37.33		21:08:00	37.51		15:54:00	37.36		06:07:00	36.77		03:07:00
12:09:00	37.31		12:09:00	36.48		12:09:00	182.25			12:09:00	182.25	37.51		11:08:00	167		36.8124		11:08:00	167	37.13	36.9234		11:08:00	167	37.59	37.1355		11:08:00	167	37.96	37.4362		11:08:00	37.39		12:09:00	37.33		21:09:00	37.5		15:55:00	37.38		06:08:00			03:08:00
12:10:00	37.31		12:10:00	36.47		12:10:00	182.5			12:10:00	182.5	37.53		11:09:00	167.25		36.8148		11:09:00	167.25	37.13	36.9245		11:09:00	167.25	37.59	37.1377		11:09:00	167.25	37.96	37.4384		11:09:00	37.4		12:10:00	37.33		21:10:00	37.5		15:56:00	37.39		06:09:00			03:09:00
12:11:00	37.3		12:11:00	36.47		12:11:00	182.75			12:11:00	182.75	37.56		11:10:00	167.5		36.8172		11:10:00	167.5	37.12	36.9256		11:10:00	167.5	37.58	37.1398		11:10:00	167.5	37.96	37.4405		11:10:00	37.41		12:11:00	37.34		21:11:00	37.49		15:57:00	37.41		06:10:00	36.72		03:10:00
12:12:00	37.3		12:12:00	36.46		12:12:00	183			12:12:00	183	37.58		11:11:00	167.75		36.8196		11:11:00	167.75	37.09	36.9267		11:11:00	167.75	37.58	37.142		11:11:00	167.75	37.96	37.4427		11:11:00	37.42		12:12:00	37.33		21:12:00	37.48		15:58:00	37.43		06:11:00	36.71		03:11:00
12:13:00	37.3		12:13:00	36.47		12:13:00	183.25			12:13:00	183.25	37.59		11:12:00	168		36.8219		11:12:00	168	37.07	36.9277		11:12:00	168	37.57	37.1442		11:12:00	168	37.96	37.4448		11:12:00	37.43		12:13:00	37.33		21:13:00	37.47		15:59:00	37.44		06:12:00	36.7		03:12:00
12:14:00	37.3		12:14:00	36.46		12:14:00	183.5			12:14:00	183.5	37.6		11:13:00	168.25		36.8243		11:13:00	168.25	37.07	36.9288		11:13:00	168.25	37.58	37.1464		11:13:00	168.25	37.96	37.447		11:13:00	37.44		12:14:00	37.33		21:14:00	37.46		16:00:00	37.45		06:13:00	36.69		03:13:00
12:15:00	37.3		12:15:00	36.53		12:15:00	183.75			12:15:00	183.75	37.59		11:14:00	168.5		36.8267		11:14:00	168.5	37.09	36.9299		11:14:00	168.5	37.57	37.1485		11:14:00	168.5	37.95	37.4491		11:14:00	37.45		12:15:00	37.33		21:15:00	37.46		16:01:00	37.47		06:14:00	36.67		03:14:00
12:16:00	37.3		12:16:00	36.55		12:16:00	184			12:16:00	184	37.58		11:15:00	168.75		36.8291		11:15:00	168.75	37.09	36.9309		11:15:00	168.75	37.57	37.1507		11:15:00	168.75	37.95	37.4512		11:15:00	37.44		12:16:00	37.33		21:16:00	37.45		16:02:00	37.47		06:15:00	36.66		03:15:00
12:17:00	37.3		12:17:00	36.55		12:17:00	184.25			12:17:00	184.25	37.57		11:16:00	169		36.8315		11:16:00	169	37.12	36.932		11:16:00	169	37.57	37.1529		11:16:00	169	37.94	37.4533		11:16:00	37.46		12:17:00			21:17:00	37.44		16:03:00	37.48		06:16:00	36.66		03:16:00
12:18:00	37.3		12:18:00	36.55		12:18:00	184.5			12:18:00	184.5	37.56		11:17:00	169.25		36.8339		11:17:00	169.25	37.12	36.933		11:17:00	169.25	37.57	37.155		11:17:00	169.25	37.93	37.4555		11:17:00	37.46		12:18:00			21:18:00	37.44		16:04:00	37.49		06:17:00	36.65		03:17:00
12:19:00	37.3		12:19:00	36.55		12:19:00	184.75			12:19:00	184.75	37.55		11:18:00	169.5		36.8363		11:18:00	169.5	37.13	36.9341		11:18:00	169.5	37.57	37.1572		11:18:00	169.5	37.92	37.4576		11:18:00	37.46		12:19:00			21:19:00	37.43		16:05:00	37.5		06:18:00	36.64		03:18:00
12:20:00	37.29		12:20:00	36.55		12:20:00	185			12:20:00	185	37.55		11:19:00	169.75		36.8387		11:19:00	169.75	37.14	36.9352		11:19:00	169.75	37.57	37.1594		11:19:00	169.75	37.91	37.4597		11:19:00	37.47		12:20:00			21:20:00	37.43		16:06:00	37.51		06:19:00	36.64		03:19:00
12:21:00			12:21:00	36.55		12:21:00	185.25			12:21:00	185.25	37.55		11:20:00	170		36.8411		11:20:00	170	37.12	36.9362		11:20:00	170	37.57	37.1615		11:20:00	170	37.9	37.4618		11:20:00	37.47		12:21:00			21:21:00	37.43		16:07:00	37.52		06:20:00	36.63		03:20:00
12:22:00	37.31		12:22:00	36.54		12:22:00	185.5			12:22:00	185.5	37.55		11:21:00	170.25		36.8435		11:21:00	170.25	37.13	36.9373		11:21:00	170.25	37.57	37.1637		11:21:00	170.25	37.89	37.4638		11:21:00	37.48		12:22:00	37.32		21:22:00	37.43		16:08:00	37.52		06:21:00	36.64		03:21:00
12:23:00			12:23:00	36.54		12:23:00	185.75			12:23:00	185.75	37.55		11:22:00	170.5		36.8458		11:22:00	170.5	37.13	36.9383		11:22:00	170.5	37.58	37.1659		11:22:00	170.5	37.89	37.4659		11:22:00	37.48		12:23:00	37.32		21:23:00	37.43		16:09:00	37.53		06:22:00	36.64		03:22:00
12:24:00	37.31		12:24:00	36.53		12:24:00	186			12:24:00	186	37.55		11:23:00	170.75		36.8482		11:23:00	170.75	37.12	36.9394		11:23:00	170.75	37.57	37.168		11:23:00	170.75	37.88	37.468		11:23:00	37.48		12:24:00	37.32		21:24:00	37.44		16:10:00	37.54		06:23:00	36.64		03:23:00
12:25:00	37.32		12:25:00	36.53		12:25:00	186.25			12:25:00	186.25	37.54		11:24:00	171		36.8506		11:24:00	171	37.08	36.9404		11:24:00	171	37.57	37.1702		11:24:00	171	37.88	37.4701		11:24:00	37.48		12:25:00	37.31		21:25:00	37.44		16:11:00	37.55		06:24:00	36.64		03:24:00
12:26:00	37.31		12:26:00	36.53		12:26:00	186.5			12:26:00	186.5	37.53		11:25:00	171.25		36.853		11:25:00	171.25	37.05	36.9415		11:25:00	171.25	37.57	37.1724		11:25:00	171.25	37.87	37.4721		11:25:00	37.48		12:26:00	37.3		21:26:00	37.44		16:12:00	37.55		06:25:00	36.64		03:25:00
12:27:00	37.31		12:27:00	36.53		12:27:00	186.75			12:27:00	186.75	37.51		11:26:00	171.5		36.8554		11:26:00	171.5	37.03	36.9425		11:26:00	171.5	37.57	37.1745		11:26:00	171.5	37.87	37.4742		11:26:00	37.48		12:27:00	37.28		21:27:00	37.44		16:13:00	37.57		06:26:00	36.64		03:26:00
12:28:00	37.31		12:28:00	36.56		12:28:00	187			12:28:00	187	37.51		11:27:00	171.75		36.8578		11:27:00	171.75	37.01	36.9435		11:27:00	171.75	37.58	37.1767		11:27:00	171.75	37.87	37.4762		11:27:00	37.48		12:28:00	37.26		21:28:00	37.45		16:14:00	37.57		06:27:00	36.64		03:27:00
12:29:00	37.3		12:29:00	36.57		12:29:00	187.25			12:29:00	187.25	37.5		11:28:00	172		36.8602		11:28:00	172	37	36.9446		11:28:00	172	37.59	37.1788		11:28:00	172	37.87	37.4782		11:28:00	37.49		12:29:00	37.26		21:29:00	37.45		16:15:00	37.57		06:28:00	36.64		03:28:00
12:30:00	37.3		12:30:00	36.58		12:30:00	187.5			12:30:00	187.5	37.5		11:29:00	172.25		36.8626		11:29:00	172.25	36.99	36.9456		11:29:00	172.25	37.59	37.181		11:29:00	172.25	37.86	37.4803		11:29:00	37.5		12:30:00	37.26		21:30:00	37.46		16:16:00	37.57		06:29:00	36.65		03:29:00
12:31:00	37.3		12:31:00			12:31:00	187.75			12:31:00	187.75	37.5		11:30:00	172.5		36.865		11:30:00	172.5	36.98	36.9467		11:30:00	172.5	37.59	37.1831		11:30:00	172.5	37.86	37.4823		11:30:00	37.51		12:31:00	37.26		21:31:00	37.47		16:17:00	37.57		06:30:00	36.65		03:30:00
12:32:00	37.29		12:32:00			12:32:00	188			12:32:00	188	37.5		11:31:00	172.75		36.8674		11:31:00	172.75	36.97	36.9477		11:31:00	172.75	37.6	37.1853		11:31:00	172.75	37.85	37.4843		11:31:00	37.51		12:32:00	37.26		21:32:00	37.48		16:18:00	37.57		06:31:00	36.65		03:31:00
12:33:00	37.28		12:33:00			12:33:00	188.25			12:33:00	188.25	37.49		11:32:00	173		36.8698		11:32:00	173	36.97	36.9487		11:32:00	173	37.59	37.1874		11:32:00	173	37.85	37.4863		11:32:00	37.52		12:33:00	37.26		21:33:00	37.49		16:19:00	37.57		06:32:00	36.66		03:32:00
12:34:00	37.28		12:34:00			12:34:00	188.5			12:34:00	188.5	37.5		11:33:00	173.25		36.8722		11:33:00	173.25	36.98	36.9498		11:33:00	173.25	37.6	37.1896		11:33:00	173.25	37.84	37.4883		11:33:00	37.53		12:34:00	37.25		21:34:00	37.5		16:20:00	37.58		06:33:00	36.66		03:33:00
12:35:00	37.28		12:35:00			12:35:00	188.75			12:35:00	188.75	37.49		11:34:00	173.5		36.8746		11:34:00	173.5	36.97	36.9508		11:34:00	173.5	37.6	37.1917		11:34:00	173.5	37.85	37.4903		11:34:00	37.53		12:35:00	37.24		21:35:00	37.51		16:21:00	37.58		06:34:00	36.66		03:34:00
12:36:00	37.28		12:36:00			12:36:00	189			12:36:00	189	37.49		11:35:00	173.75		36.877		11:35:00	173.75	36.96	36.9518		11:35:00	173.75	37.6	37.1939		11:35:00	173.75	37.85	37.4923		11:35:00	37.53		12:36:00	37.23		21:36:00	37.51		16:22:00	37.57		06:35:00	36.66		03:35:00
12:37:00	37.28		12:37:00			12:37:00	189.25			12:37:00	189.25	37.49		11:36:00	174		36.8794		11:36:00	174	36.96	36.9528		11:36:00	174	37.6	37.196		11:36:00	174	37.84	37.4943		11:36:00	37.52		12:37:00	37.21		21:37:00	37.51		16:23:00	37.58		06:36:00	36.65		03:36:00
12:38:00	37.28		12:38:00			12:38:00	189.5			12:38:00	189.5	37.49		11:37:00	174.25		36.8818		11:37:00	174.25	36.95	36.9539		11:37:00	174.25	37.61	37.1981		11:37:00	174.25	37.83	37.4962		11:37:00	37.51		12:38:00	37.21		21:38:00	37.51		16:24:00	37.57		06:37:00	36.64		03:37:00
12:39:00	37.28		12:39:00			12:39:00	189.75			12:39:00	189.75	37.48		11:38:00	174.5		36.8842		11:38:00	174.5	36.95	36.9549		11:38:00	174.5	37.61	37.2003		11:38:00	174.5	37.83	37.4982		11:38:00	37.51		12:39:00	37.2		21:39:00	37.51		16:25:00	37.57		06:38:00	36.64		03:38:00
12:40:00	37.28		12:40:00			12:40:00	190			12:40:00	190	37.48		11:39:00	174.75		36.8866		11:39:00	174.75	36.94	36.9559		11:39:00	174.75	37.61	37.2024		11:39:00	174.75	37.82	37.5002		11:39:00	37.5		12:40:00	37.2		21:40:00	37.51		16:26:00	37.57		06:39:00	36.64		03:39:00
12:41:00	37.28		12:41:00			12:41:00	190.25			12:41:00	190.25	37.47		11:40:00	175		36.889		11:40:00	175	36.94	36.9569		11:40:00	175	37.6	37.2046		11:40:00	175	37.82	37.5021		11:40:00	37.49		12:41:00	37.19		21:41:00	37.51		16:27:00	37.57		06:40:00	36.65		03:40:00
12:42:00	37.29		12:42:00			12:42:00	190.5			12:42:00	190.5	37.46		11:41:00	175.25		36.8914		11:41:00	175.25	36.93	36.9579		11:41:00	175.25	37.59	37.2067		11:41:00	175.25	37.82	37.504		11:41:00	37.48		12:42:00	37.19		21:42:00	37.51		16:28:00	37.56		06:41:00	36.66		03:41:00
12:43:00	37.29		12:43:00			12:43:00	190.75			12:43:00	190.75	37.45		11:42:00	175.5		36.8938		11:42:00	175.5	36.94	36.9589		11:42:00	175.5	37.59	37.2088		11:42:00	175.5	37.81	37.506		11:42:00	37.46		12:43:00	37.19		21:43:00			16:29:00	37.56		06:42:00	36.66		03:42:00
12:44:00	37.3		12:44:00			12:44:00	191			12:44:00	191	37.45		11:43:00	175.75		36.8962		11:43:00	175.75	36.93	36.9599		11:43:00	175.75	37.58	37.2109		11:43:00	175.75	37.82	37.5079		11:43:00	37.44		12:44:00	37.2		21:44:00			16:30:00	37.55		06:43:00	36.66		03:43:00
12:45:00	37.28		12:45:00			12:45:00	191.25			12:45:00	191.25	37.46		11:44:00	176		36.8986		11:44:00	176	36.96	36.9609		11:44:00	176	37.57	37.2131		11:44:00	176	37.81	37.5098		11:44:00	37.45		12:45:00	37.2		21:45:00	37.49		16:31:00	37.56		06:44:00	36.66		03:44:00
12:46:00	37.28		12:46:00			12:46:00	191.5			12:46:00	191.5	37.47		11:45:00	176.25		36.901		11:45:00	176.25	36.98	36.9619		11:45:00	176.25	37.55	37.2152		11:45:00	176.25	37.8	37.5117		11:45:00	37.45		12:46:00	37.19		21:46:00	37.49		16:32:00	37.56		06:45:00	36.69		03:45:00
12:47:00	37.28		12:47:00			12:47:00	191.75			12:47:00	191.75	37.48		11:46:00	176.5		36.9034		11:46:00	176.5	36.98	36.9629		11:46:00	176.5	37.54	37.2173		11:46:00	176.5	37.81	37.5136		11:46:00	37.44		12:47:00	37.19		21:47:00	37.5		16:33:00	37.55		06:46:00	36.69		03:46:00
12:48:00	37.27		12:48:00			12:48:00	192			12:48:00	192	37.48		11:47:00	176.75		36.9058		11:47:00	176.75	36.99	36.9639		11:47:00	176.75	37.53	37.2194		11:47:00	176.75	37.82	37.5155		11:47:00	37.42		12:48:00	37.16		21:48:00	37.5		16:34:00	37.55		06:47:00	36.7		03:47:00
12:49:00	37.28		12:49:00			12:49:00	192.25			12:49:00	192.25	37.49		11:48:00	177		36.9082		11:48:00	177	36.98	36.9649		11:48:00	177	37.52	37.2216		11:48:00	177	37.83	37.5174		11:48:00	37.38		12:49:00	37.15		21:49:00	37.5		16:35:00	37.55		06:48:00	36.71		03:48:00
12:50:00	37.28		12:50:00			12:50:00	192.5			12:50:00	192.5	37.49		11:49:00	177.25		36.9106		11:49:00	177.25	36.98	36.9659		11:49:00	177.25	37.51	37.2237		11:49:00	177.25	37.84	37.5193		11:49:00	37.37		12:50:00	37.14		21:50:00	37.49		16:36:00	37.55		06:49:00	36.71		03:49:00
12:51:00	37.27		12:51:00			12:51:00	192.75			12:51:00	192.75	37.49		11:50:00	177.5		36.913		11:50:00	177.5	36.98	36.9669		11:50:00	177.5	37.51	37.2258		11:50:00	177.5	37.85	37.5211		11:50:00	37.37		12:51:00	37.12		21:51:00	37.49		16:37:00	37.54		06:50:00	36.71		03:50:00
12:52:00	37.28		12:52:00			12:52:00	193			12:52:00	193	37.48		11:51:00	177.75		36.9154		11:51:00	177.75	36.96	36.9679		11:51:00	177.75	37.51	37.2279		11:51:00	177.75	37.86	37.523		11:51:00	37.35		12:52:00	37.11		21:52:00	37.48		16:38:00	37.54		06:51:00	36.71		03:51:00
12:53:00	37.27		12:53:00			12:53:00	193.25			12:53:00	193.25	37.48		11:52:00	178		36.9178		11:52:00	178	36.96	36.9689		11:52:00	178	37.51	37.23		11:52:00	178	37.87	37.5249		11:52:00	37.35		12:53:00	37.1		21:53:00	37.49		16:39:00	37.53		06:52:00	36.71		03:52:00
12:54:00	37.26		12:54:00			12:54:00	193.5			12:54:00	193.5	37.49		11:53:00	178.25		36.9202		11:53:00	178.25	36.96	36.9699		11:53:00	178.25	37.51	37.2321		11:53:00	178.25	37.89	37.5267		11:53:00	37.34		12:54:00	37.08		21:54:00	37.49		16:40:00	37.52		06:53:00	36.71		03:53:00
12:55:00	37.25		12:55:00			12:55:00	193.75			12:55:00	193.75	37.49		11:54:00	178.5		36.9226		11:54:00	178.5	36.97	36.9709		11:54:00	178.5	37.51	37.2342		11:54:00	178.5	37.91	37.5285		11:54:00	37.35		12:55:00	37.08		21:55:00	37.49		16:41:00	37.52		06:54:00	36.71		03:54:00
12:56:00	37.26		12:56:00			12:56:00	194			12:56:00	194	37.49		11:55:00	178.75		36.925		11:55:00	178.75	36.98	36.9718		11:55:00	178.75	37.51	37.2363		11:55:00	178.75	37.91	37.5304		11:55:00	37.35		12:56:00	37.07		21:56:00	37.5		16:42:00	37.51		06:55:00	36.73		03:55:00
12:57:00	37.26		12:57:00			12:57:00	194.25			12:57:00	194.25	37.48		11:56:00	179		36.9274		11:56:00	179	36.98	36.9728		11:56:00	179	37.51	37.2384		11:56:00	179	37.92	37.5322		11:56:00	37.36		12:57:00	37.05		21:57:00	37.5		16:43:00	37.5		06:56:00	36.75		03:56:00
12:58:00	37.27		12:58:00			12:58:00	194.5			12:58:00	194.5	37.47		11:57:00	179.25		36.9298		11:57:00	179.25	36.99	36.9738		11:57:00	179.25	37.51	37.2405		11:57:00	179.25	37.93	37.534		11:57:00	37.35		12:58:00	37.07		21:58:00	37.5		16:44:00	37.5		06:57:00	36.75		03:57:00
12:59:00	37.26		12:59:00			12:59:00	194.75			12:59:00	194.75	37.46		11:58:00	179.5		36.9321		11:58:00	179.5	36.98	36.9748		11:58:00	179.5	37.52	37.2426		11:58:00	179.5	37.93	37.5358		11:58:00	37.36		12:59:00	37.07		21:59:00	37.52		16:45:00	37.48		06:58:00	36.73		03:58:00
13:00:00	37.26		13:00:00			13:00:00	195			13:00:00	195	37.45		11:59:00	179.75		36.9345		11:59:00	179.75	36.99	36.9757		11:59:00	179.75	37.53	37.2447		11:59:00	179.75	37.92	37.5376		11:59:00	37.37		13:00:00	37.09		22:00:00	37.54		16:46:00	37.46		06:59:00	36.72		03:59:00
13:01:00	37.26		13:01:00			13:01:00	195.25			13:01:00	195.25	37.44		12:00:00	180		36.9369		12:00:00	180	36.99	36.9767		12:00:00	180	37.53	37.2468		12:00:00	180	37.92	37.5394		12:00:00	37.39		13:01:00	37.1		22:01:00	37.56		16:47:00	37.45		07:00:00	36.71		04:00:00
13:02:00	37.26		13:02:00			13:02:00	195.5			13:02:00	195.5	37.43		12:01:00	180.25		36.9393		12:01:00	180.25	37	36.9777		12:01:00	180.25	37.54	37.2489		12:01:00	180.25	37.9	37.5412		12:01:00	37.41		13:02:00	37.1		22:02:00	37.58		16:48:00	37.43		07:01:00	36.7		04:01:00
13:03:00	37.26		13:03:00			13:03:00	195.75			13:03:00	195.75	37.43		12:02:00	180.5		36.9417		12:02:00	180.5	37.01	36.9786		12:02:00	180.5	37.54	37.2509		12:02:00	180.5	37.9	37.5429		12:02:00	37.41		13:03:00	37.1		22:03:00	37.6		16:49:00	37.42		07:02:00	36.7		04:02:00
13:04:00	37.26		13:04:00			13:04:00	196			13:04:00	196	37.44		12:03:00	180.75		36.9441		12:03:00	180.75	37.01	36.9796		12:03:00	180.75	37.54	37.253		12:03:00	180.75	37.91	37.5447		12:03:00	37.42		13:04:00	37.1		22:04:00	37.61		16:50:00	37.42		07:03:00	36.69		04:03:00
13:05:00	37.25		13:05:00			13:05:00	196.25			13:05:00	196.25	37.45		12:04:00	181		36.9465		12:04:00	181	37	36.9805		12:04:00	181	37.54	37.2551		12:04:00	181	37.91	37.5464		12:04:00	37.44		13:05:00	37.11		22:05:00	37.62		16:51:00	37.41		07:04:00	36.69		04:04:00
13:06:00	37.27		13:06:00			13:06:00	196.5			13:06:00	196.5	37.47		12:05:00	181.25		36.9488		12:05:00	181.25	37.01	36.9815		12:05:00	181.25	37.54	37.2572		12:05:00	181.25	37.9	37.5482		12:05:00	37.46		13:06:00	37.09		22:06:00	37.63		16:52:00	37.4		07:05:00	36.69		04:05:00
13:07:00	37.27		13:07:00			13:07:00	196.75			13:07:00	196.75	37.48		12:06:00	181.5		36.9512		12:06:00	181.5	37.01	36.9824		12:06:00	181.5	37.54	37.2592		12:06:00	181.5	37.89	37.5499		12:06:00	37.53		13:07:00	37.09		22:07:00	37.65		16:53:00	37.38		07:06:00	36.69		04:06:00
13:08:00	37.27		13:08:00			13:08:00	197			13:08:00	197	37.5		12:07:00	181.75		36.9536		12:07:00	181.75	37	36.9834		12:07:00	181.75	37.53	37.2613		12:07:00	181.75	37.86	37.5517		12:07:00	37.57		13:08:00	37.09		22:08:00	37.66		16:54:00	37.37		07:07:00	36.69		04:07:00
13:09:00	37.27		13:09:00			13:09:00	197.25			13:09:00	197.25	37.51		12:08:00	182		36.956		12:08:00	182	37	36.9843		12:08:00	182	37.53	37.2634		12:08:00	182	37.87	37.5534		12:08:00	37.58		13:09:00	37.09		22:09:00	37.67		16:55:00	37.35		07:08:00	36.69		04:08:00
13:10:00	37.27		13:10:00			13:10:00	197.5			13:10:00	197.5	37.53		12:09:00	182.25		36.9584		12:09:00	182.25	37	36.9853		12:09:00	182.25	37.53	37.2654		12:09:00	182.25	37.87	37.5551		12:09:00	37.59		13:10:00	37.09		22:10:00	37.67		16:56:00	37.35		07:09:00	36.69		04:09:00
13:11:00	37.27		13:11:00			13:11:00	197.75			13:11:00	197.75	37.54		12:10:00	182.5		36.9607		12:10:00	182.5	36.98	36.9862		12:10:00	182.5	37.53	37.2675		12:10:00	182.5	37.86	37.5568		12:10:00	37.61		13:11:00	37.09		22:11:00	37.68		16:57:00	37.33		07:10:00	36.7		04:10:00
13:12:00	37.28		13:12:00			13:12:00	198			13:12:00	198	37.56		12:11:00	182.75		36.9631		12:11:00	182.75	36.96	36.9872		12:11:00	182.75	37.53	37.2695		12:11:00	182.75	37.86	37.5585		12:11:00	37.62		13:12:00	37.08		22:12:00	37.67		16:58:00	37.33		07:11:00	36.7		04:11:00
13:13:00	37.28		13:13:00			13:13:00	198.25			13:13:00	198.25	37.58		12:12:00	183		36.9655		12:12:00	183	36.98	36.9881		12:12:00	183	37.53	37.2716		12:12:00	183	37.85	37.5602		12:12:00	37.62		13:13:00	37.07		22:13:00	37.68		16:59:00	37.32		07:12:00	36.71		04:12:00
13:14:00	37.28		13:14:00			13:14:00	198.5			13:14:00	198.5	37.6		12:13:00	183.25		36.9678		12:13:00	183.25	36.98	36.989		12:13:00	183.25	37.53	37.2736		12:13:00	183.25	37.84	37.5618		12:13:00	37.69		13:14:00	37.07		22:14:00	37.7		17:00:00	37.3		07:13:00	36.72		04:13:00
13:15:00	37.28		13:15:00			13:15:00	198.75			13:15:00	198.75	37.61		12:14:00	183.5		36.9702		12:14:00	183.5	36.97	36.9899		12:14:00	183.5	37.53	37.2757		12:14:00	183.5	37.84	37.5635		12:14:00	37.71		13:15:00	37.06		22:15:00	37.71		17:01:00	37.29		07:14:00			04:14:00
13:16:00	37.29		13:16:00			13:16:00	199			13:16:00	199	37.61		12:15:00	183.75		36.9726		12:15:00	183.75	36.96	36.9909		12:15:00	183.75	37.52	37.2777		12:15:00	183.75	37.85	37.5652		12:15:00	37.73		13:16:00	37.06		22:16:00	37.72		17:02:00	37.28		07:15:00	36.73		04:15:00
13:17:00	37.3		13:17:00			13:17:00	199.25			13:17:00	199.25	37.6		12:16:00	184		36.9749		12:16:00	184	36.96	36.9918		12:16:00	184	37.5	37.2798		12:16:00	184	37.85	37.5668		12:16:00	37.71		13:17:00	37.06		22:17:00	37.73		17:03:00	37.26		07:16:00			04:16:00
13:18:00	37.3		13:18:00			13:18:00	199.5			13:18:00	199.5	37.6		12:17:00	184.25		36.9773		12:17:00	184.25	36.95	36.9927		12:17:00	184.25	37.48	37.2818		12:17:00	184.25	37.86	37.5685		12:17:00	37.64		13:18:00	37.06		22:18:00	37.74		17:04:00	37.26		07:17:00			04:17:00
13:19:00	37.3		13:19:00			13:19:00	199.75			13:19:00	199.75	37.58		12:18:00	184.5		36.9797		12:18:00	184.5	36.95	36.9936		12:18:00	184.5	37.46	37.2838		12:18:00	184.5	37.85	37.5701		12:18:00	37.62		13:19:00	37.07		22:19:00	37.73		17:05:00	37.24		07:18:00			04:18:00
13:20:00	37.3		13:20:00			13:20:00	200			13:20:00	200	37.56		12:19:00	184.75		36.982		12:19:00	184.75	36.94	36.9945		12:19:00	184.75	37.45	37.2858		12:19:00	184.75	37.85	37.5717		12:19:00	37.66		13:20:00	37.06		22:20:00	37.73		17:06:00	37.24		07:19:00			04:19:00
13:21:00	37.31		13:21:00			13:21:00	200.25			13:21:00	200.25	37.55		12:20:00	185		36.9844		12:20:00	185	36.94	36.9955		12:20:00	185	37.44	37.2879		12:20:00	185	37.84	37.5733		12:20:00	37.67		13:21:00	37.05		22:21:00	37.71		17:07:00	37.23		07:20:00			04:20:00
13:22:00	37.31		13:22:00			13:22:00	200.5			13:22:00	200.5	37.54		12:21:00	185.25		36.9867		12:21:00	185.25	36.94	36.9964		12:21:00	185.25	37.42	37.2899		12:21:00	185.25	37.82	37.5749		12:21:00	37.69		13:22:00	37.05		22:22:00	37.7		17:08:00	37.23		07:21:00			04:21:00
13:23:00	37.3		13:23:00			13:23:00	200.75			13:23:00	200.75	37.53		12:22:00	185.5		36.9891		12:22:00	185.5	36.94	36.9973		12:22:00	185.5	37.41	37.2919		12:22:00	185.5	37.82	37.5765		12:22:00	37.71		13:23:00	37.05		22:23:00	37.68		17:09:00	37.21		07:22:00	36.78		04:22:00
13:24:00	37.3		13:24:00			13:24:00	201			13:24:00	201	37.53		12:23:00	185.75		36.9914		12:23:00	185.75	36.94	36.9982		12:23:00	185.75	37.42	37.2939		12:23:00	185.75	37.8	37.5781		12:23:00	37.72		13:24:00	37.05		22:24:00	37.68		17:10:00	37.2		07:23:00	36.78		04:23:00
13:25:00	37.3		13:25:00			13:25:00	201.25			13:25:00	201.25	37.52		12:24:00	186		36.9938		12:24:00	186	36.94	36.9991		12:24:00	186	37.43	37.2959		12:24:00	186	37.77	37.5797		12:24:00	37.72		13:25:00	37.06		22:25:00	37.67		17:11:00	37.18		07:24:00	36.78		04:24:00
13:26:00	37.31		13:26:00			13:26:00	201.5			13:26:00	201.5	37.51		12:25:00	186.25		36.9961		12:25:00	186.25	36.96	37		12:25:00	186.25	37.43	37.2979		12:25:00	186.25	37.76	37.5813		12:25:00	37.68		13:26:00	37.06		22:26:00	37.66		17:12:00	37.17		07:25:00	36.8		04:25:00
13:27:00	37.31		13:27:00			13:27:00	201.75			13:27:00	201.75	37.5		12:26:00	186.5		36.9985		12:26:00	186.5	36.96	37.0009		12:26:00	186.5	37.43	37.2999		12:26:00	186.5	37.76	37.5828		12:26:00	37.67		13:27:00	37.04		22:27:00	37.64		17:13:00	37.16		07:26:00	36.81		04:26:00
13:28:00	37.31		13:28:00			13:28:00	202			13:28:00	202	37.5		12:27:00	186.75		37.0008		12:27:00	186.75	36.97	37.0017		12:27:00	186.75	37.43	37.3019		12:27:00	186.75	37.76	37.5844		12:27:00	37.67		13:28:00	37.02		22:28:00	37.64		17:14:00	37.15		07:27:00	36.82		04:27:00
13:29:00	37.32		13:29:00			13:29:00	202.25			13:29:00	202.25	37.5		12:28:00	187		37.0032		12:28:00	187	36.97	37.0026		12:28:00	187	37.42	37.3039		12:28:00	187	37.77	37.5859		12:28:00	37.65		13:29:00	37.01		22:29:00	37.64		17:15:00	37.14		07:28:00	36.83		04:28:00
13:30:00	37.32		13:30:00			13:30:00	202.5			13:30:00	202.5	37.5		12:29:00	187.25		37.0055		12:29:00	187.25	36.98	37.0035		12:29:00	187.25	37.42	37.3059		12:29:00	187.25	37.77	37.5874		12:29:00	37.64		13:30:00	37.02		22:30:00	37.62		17:16:00	37.14		07:29:00	36.84		04:29:00
13:31:00	37.32		13:31:00			13:31:00	202.75			13:31:00	202.75	37.5		12:30:00	187.5		37.0078		12:30:00	187.5	37	37.0044		12:30:00	187.5	37.41	37.3079		12:30:00	187.5	37.77	37.589		12:30:00	37.63		13:31:00	37.01		22:31:00	37.61		17:17:00	37.14		07:30:00	36.84		04:30:00
13:32:00	37.32		13:32:00			13:32:00	203			13:32:00	203	37.51		12:31:00	187.75		37.0102		12:31:00	187.75	37	37.0053		12:31:00	187.75	37.4	37.3099		12:31:00	187.75	37.77	37.5905		12:31:00	37.62		13:32:00	37.01		22:32:00	37.6		17:18:00	37.13		07:31:00	36.85		04:31:00
13:33:00	37.32		13:33:00			13:33:00	203.25			13:33:00	203.25	37.51		12:32:00	188		37.0125		12:32:00	188	37	37.0061		12:32:00	188	37.39	37.3119		12:32:00	188	37.76	37.592		12:32:00	37.63		13:33:00	37.01		22:33:00	37.6		17:19:00	37.13		07:32:00	36.85		04:32:00
13:34:00	37.33		13:34:00			13:34:00	203.5			13:34:00	203.5	37.5		12:33:00	188.25		37.0148		12:33:00	188.25	37.01	37.007		12:33:00	188.25	37.39	37.3138		12:33:00	188.25	37.76	37.5935		12:33:00	37.63		13:34:00	37.01		22:34:00	37.62		17:20:00	37.13		07:33:00	36.86		04:33:00
13:35:00	37.33		13:35:00			13:35:00	203.75			13:35:00	203.75	37.5		12:34:00	188.5		37.0172		12:34:00	188.5	37.01	37.0079		12:34:00	188.5	37.39	37.3158		12:34:00	188.5	37.76	37.5949		12:34:00	37.63		13:35:00	37.01		22:35:00	37.63		17:21:00	37.12		07:34:00	36.87		04:34:00
13:36:00	37.34		13:36:00			13:36:00	204			13:36:00	204	37.5		12:35:00	188.75		37.0195		12:35:00	188.75	37.03	37.0088		12:35:00	188.75	37.39	37.3178		12:35:00	188.75	37.76	37.5964		12:35:00	37.6		13:36:00	36.98		22:36:00	37.61		17:22:00	37.12		07:35:00	36.87		04:35:00
13:37:00	37.35		13:37:00			13:37:00	204.25			13:37:00	204.25	37.51		12:36:00	189		37.0218		12:36:00	189	37.04	37.0096		12:36:00	189	37.39	37.3197		12:36:00	189	37.77	37.5979		12:36:00	37.63		13:37:00	36.97		22:37:00	37.61		17:23:00	37.11		07:36:00	36.87		04:36:00
13:38:00	37.36		13:38:00			13:38:00	204.5			13:38:00	204.5	37.51		12:37:00	189.25		37.0241		12:37:00	189.25	37.05	37.0105		12:37:00	189.25	37.39	37.3217		12:37:00	189.25	37.77	37.5993		12:37:00	37.64		13:38:00	36.97		22:38:00	37.62		17:24:00	37.11		07:37:00	36.87		04:37:00
13:39:00	37.38		13:39:00			13:39:00	204.75			13:39:00	204.75	37.5		12:38:00	189.5		37.0264		12:38:00	189.5	37.05	37.0113		12:38:00	189.5	37.37	37.3236		12:38:00	189.5	37.78	37.6008		12:38:00	37.66		13:39:00	36.97		22:39:00	37.61		17:25:00	37.1		07:38:00	36.85		04:38:00
13:40:00	37.39		13:40:00			13:40:00	205			13:40:00	205	37.49		12:39:00	189.75		37.0287		12:39:00	189.75	37.06	37.0122		12:39:00	189.75	37.36	37.3256		12:39:00	189.75	37.79	37.6022		12:39:00	37.65		13:40:00	36.97		22:40:00	37.64		17:26:00	37.1		07:39:00	36.85		04:39:00
13:41:00	37.41		13:41:00			13:41:00	205.25			13:41:00	205.25	37.48		12:40:00	190		37.031		12:40:00	190	37.06	37.013		12:40:00	190	37.36	37.3275		12:40:00	190	37.79	37.6037		12:40:00	37.62		13:41:00	36.97		22:41:00	37.64		17:27:00	37.1		07:40:00	36.86		04:40:00
13:42:00	37.43		13:42:00			13:42:00	205.5			13:42:00	205.5	37.47		12:41:00	190.25		37.0334		12:41:00	190.25	37.07	37.0139		12:41:00	190.25	37.35	37.3295		12:41:00	190.25	37.8	37.6051		12:41:00	37.59		13:42:00	36.98		22:42:00	37.66		17:28:00	37.09		07:41:00	36.86		04:41:00
13:43:00	37.43		13:43:00			13:43:00	205.75			13:43:00	205.75	37.46		12:42:00	190.5		37.0357		12:42:00	190.5	37.07	37.0147		12:42:00	190.5	37.33	37.3314		12:42:00	190.5	37.81	37.6065		12:42:00	37.53		13:43:00	36.97		22:43:00	37.67		17:29:00	37.09		07:42:00	36.87		04:42:00
13:44:00	37.43		13:44:00			13:44:00	206			13:44:00	206	37.44		12:43:00	190.75		37.038		12:43:00	190.75	37.08	37.0156		12:43:00	190.75	37.32	37.3333		12:43:00	190.75	37.82	37.6079		12:43:00	37.52		13:44:00	36.97		22:44:00	37.66		17:30:00	37.08		07:43:00	36.87		04:43:00
13:45:00	37.43		13:45:00			13:45:00	206.25			13:45:00	206.25	37.42		12:44:00	191		37.0403		12:44:00	191	37.09	37.0164		12:44:00	191	37.31	37.3353		12:44:00	191	37.83	37.6093		12:44:00	37.51		13:45:00	36.98		22:45:00	37.66		17:31:00	37.07		07:44:00	36.87		04:44:00
13:46:00	37.44		13:46:00			13:46:00	206.5			13:46:00	206.5	37.41		12:45:00	191.25		37.0425		12:45:00	191.25	37.09	37.0172		12:45:00	191.25	37.31	37.3372		12:45:00	191.25	37.83	37.6107		12:45:00	37.49		13:46:00	36.98		22:46:00	37.66		17:32:00	37.05		07:45:00	36.87		04:45:00
13:47:00	37.44		13:47:00			13:47:00	206.75			13:47:00	206.75	37.39		12:46:00	191.5		37.0448		12:46:00	191.5	37.1	37.018		12:46:00	191.5	37.31	37.3391		12:46:00	191.5	37.83	37.612		12:46:00	37.48		13:47:00	36.98		22:47:00	37.65		17:33:00	37.03		07:46:00	36.87		04:46:00
13:48:00	37.44		13:48:00			13:48:00	207			13:48:00	207	37.38		12:47:00	191.75		37.0471		12:47:00	191.75	37.1	37.0189		12:47:00	191.75	37.31	37.341		12:47:00	191.75	37.84	37.6134		12:47:00	37.48		13:48:00	37		22:48:00	37.62		17:34:00	37.02		07:47:00	36.87		04:47:00
13:49:00	37.44		13:49:00			13:49:00	207.25			13:49:00	207.25	37.37		12:48:00	192		37.0494		12:48:00	192	37.1	37.0197		12:48:00	192	37.31	37.3429		12:48:00	192	37.85	37.6147		12:48:00	37.47		13:49:00	37		22:49:00	37.63		17:35:00	37.02		07:48:00	36.87		04:48:00
13:50:00	37.45		13:50:00			13:50:00	207.5			13:50:00	207.5	37.36		12:49:00	192.25		37.0517		12:49:00	192.25	37.1	37.0205		12:49:00	192.25	37.31	37.3448		12:49:00	192.25	37.85	37.6161		12:49:00	37.42		13:50:00	37.01		22:50:00	37.63		17:36:00	37.02		07:49:00	36.87		04:49:00
13:51:00	37.45		13:51:00			13:51:00	207.75			13:51:00	207.75	37.35		12:50:00	192.5		37.054		12:50:00	192.5	37.1	37.0213		12:50:00	192.5	37.31	37.3467		12:50:00	192.5	37.85	37.6174		12:50:00	37.45		13:51:00	37.01		22:51:00	37.62		17:37:00	37.01		07:50:00	36.85		04:50:00
13:52:00	37.45		13:52:00			13:52:00	208			13:52:00	208	37.34		12:51:00	192.75		37.0562		12:51:00	192.75	37.1	37.0221		12:51:00	192.75	37.3	37.3486		12:51:00	192.75	37.86	37.6187		12:51:00	37.45		13:52:00	37.01		22:52:00	37.62		17:38:00	37.01		07:51:00	36.85		04:51:00
13:53:00	37.45		13:53:00			13:53:00	208.25			13:53:00	208.25	37.33		12:52:00	193		37.0585		12:52:00	193	37.1	37.0229		12:52:00	193	37.29	37.3505		12:52:00	193	37.87	37.62		12:52:00	37.44		13:53:00	37.01		22:53:00	37.63		17:39:00	37		07:52:00	36.85		04:52:00
13:54:00	37.46		13:54:00			13:54:00	208.5			13:54:00	208.5	37.32		12:53:00	193.25		37.0608		12:53:00	193.25	37.1	37.0238		12:53:00	193.25	37.29	37.3524		12:53:00	193.25	37.88	37.6213		12:53:00	37.43		13:54:00	37.01		22:54:00	37.62		17:40:00	37		07:53:00	36.85		04:53:00
13:55:00	37.47		13:55:00			13:55:00	208.75			13:55:00	208.75	37.31		12:54:00	193.5		37.0631		12:54:00	193.5	37.09	37.0246		12:54:00	193.5	37.28	37.3543		12:54:00	193.5	37.89	37.6226		12:54:00	37.43		13:55:00	37.01		22:55:00	37.63		17:41:00	37		07:54:00	36.85		04:54:00
13:56:00	37.48		13:56:00			13:56:00	209			13:56:00	209	37.3		12:55:00	193.75		37.0653		12:55:00	193.75	37.1	37.0253		12:55:00	193.75	37.28	37.3562		12:55:00	193.75	37.89	37.6239		12:55:00	37.44		13:56:00	37.01		22:56:00	37.67		17:42:00	37		07:55:00	36.84		04:55:00
13:57:00	37.49		13:57:00			13:57:00	209.25			13:57:00	209.25	37.3		12:56:00	194		37.0676		12:56:00	194	37.12	37.0261		12:56:00	194	37.28	37.358		12:56:00	194	37.88	37.6252		12:56:00	37.45		13:57:00	37.01		22:57:00	37.69		17:43:00	37		07:56:00	36.84		04:56:00
13:58:00	37.5		13:58:00			13:58:00	209.5			13:58:00	209.5	37.29		12:57:00	194.25		37.0698		12:57:00	194.25	37.12	37.0269		12:57:00	194.25	37.28	37.3599		12:57:00	194.25	37.87	37.6264		12:57:00	37.45		13:58:00	37.01		22:58:00	37.69		17:44:00	37		07:57:00	36.84		04:57:00
13:59:00	37.51		13:59:00			13:59:00	209.75			13:59:00	209.75	37.26		12:58:00	194.5		37.0721		12:58:00	194.5	37.12	37.0277		12:58:00	194.5	37.29	37.3618		12:58:00	194.5	37.87	37.6277		12:58:00	37.43		13:59:00	37.02		22:59:00	37.7		17:45:00	37.01		07:58:00	36.84		04:58:00
14:00:00	37.51		14:00:00			14:00:00	210			14:00:00	210	37.23		12:59:00	194.75		37.0743		12:59:00	194.75	37.13	37.0285		12:59:00	194.75	37.29	37.3636		12:59:00	194.75	37.85	37.6289		12:59:00	37.43		14:00:00	37.01		23:00:00	37.71		17:46:00	37.01		07:59:00	36.84		04:59:00
14:01:00	37.52		14:01:00			14:01:00	210.25			14:01:00	210.25	37.2		13:00:00	195		37.0766		13:00:00	195	37.13	37.0293		13:00:00	195	37.29	37.3655		13:00:00	195	37.82	37.6302		13:00:00	37.44		14:01:00	37.01		23:01:00	37.71		17:47:00	37.02		08:00:00	36.84		05:00:00
14:02:00	37.53		14:02:00			14:02:00	210.5			14:02:00	210.5	37.18		13:01:00	195.25		37.0788		13:01:00	195.25	37.13	37.0301		13:01:00	195.25	37.29	37.3673		13:01:00	195.25	37.79	37.6314		13:01:00	37.42		14:02:00	37.01		23:02:00	37.7		17:48:00	37.03		08:01:00	36.83		05:01:00
14:03:00	37.54		14:03:00			14:03:00	210.75			14:03:00	210.75	37.16		13:02:00	195.5		37.081		13:02:00	195.5	37.14	37.0308		13:02:00	195.5	37.29	37.3692		13:02:00	195.5	37.77	37.6326		13:02:00	37.39		14:03:00	37.01		23:03:00	37.7		17:49:00	37.03		08:02:00	36.84		05:02:00
14:04:00	37.55		14:04:00			14:04:00	211			14:04:00	211	37.15		13:03:00	195.75		37.0833		13:03:00	195.75	37.14	37.0316		13:03:00	195.75	37.29	37.371		13:03:00	195.75	37.76	37.6338		13:03:00	37.39		14:04:00	37.01		23:04:00	37.7		17:50:00	37.03		08:03:00	36.83		05:03:00
14:05:00	37.55		14:05:00			14:05:00	211.25			14:05:00	211.25	37.13		13:04:00	196		37.0855		13:04:00	196	37.14	37.0324		13:04:00	196	37.3	37.3728		13:04:00	196	37.75	37.635		13:04:00	37.39		14:05:00	37.01		23:05:00	37.69		17:51:00	37.03		08:04:00	36.85		05:04:00
14:06:00	37.55		14:06:00			14:06:00	211.5			14:06:00	211.5	37.11		13:05:00	196.25		37.0877		13:05:00	196.25	37.14	37.0331		13:05:00	196.25	37.3	37.3747		13:05:00	196.25	37.74	37.6362		13:05:00	37.38		14:06:00	37.01		23:06:00	37.69		17:52:00	37.05		08:05:00	36.85		05:05:00
14:07:00	37.55		14:07:00			14:07:00	211.75			14:07:00	211.75	37.1		13:06:00	196.5		37.0899		13:06:00	196.5	37.14	37.0339		13:06:00	196.5	37.3	37.3765		13:06:00	196.5	37.73	37.6373		13:06:00	37.37		14:07:00	37		23:07:00	37.7		17:53:00	37.05		08:06:00	36.84		05:06:00
14:08:00	37.56		14:08:00			14:08:00	212			14:08:00	212	37.11		13:07:00	196.75		37.0922		13:07:00	196.75	37.14	37.0346		13:07:00	196.75	37.3	37.3783		13:07:00	196.75	37.71	37.6385		13:07:00	37.36		14:08:00	37		23:08:00	37.7		17:54:00	37.06		08:07:00	36.84		05:07:00
14:09:00	37.56		14:09:00			14:09:00	212.25			14:09:00	212.25	37.12		13:08:00	197		37.0944		13:08:00	197	37.13	37.0354		13:08:00	197	37.3	37.3801		13:08:00	197	37.7	37.6396		13:08:00	37.35		14:09:00	37		23:09:00	37.69		17:55:00	37.06		08:08:00	36.83		05:08:00
14:10:00	37.56		14:10:00			14:10:00	212.5			14:10:00	212.5	37.14		13:09:00	197.25		37.0966		13:09:00	197.25	37.14	37.0361		13:09:00	197.25	37.3	37.3819		13:09:00	197.25	37.69	37.6408		13:09:00	37.35		14:10:00	37		23:10:00	37.68		17:56:00	37.06		08:09:00	36.83		05:09:00
14:11:00	37.55		14:11:00			14:11:00	212.75			14:11:00	212.75	37.14		13:10:00	197.5		37.0988		13:10:00	197.5	37.13	37.0369		13:10:00	197.5	37.31	37.3837		13:10:00	197.5	37.66	37.6419		13:10:00	37.34		14:11:00	37.01		23:11:00	37.68		17:57:00	37.06		08:10:00	36.83		05:10:00
14:12:00	37.55		14:12:00			14:12:00	213			14:12:00	213	37.13		13:11:00	197.75		37.101		13:11:00	197.75	37.13	37.0376		13:11:00	197.75	37.32	37.3855		13:11:00	197.75	37.65	37.643		13:11:00	37.33		14:12:00	37.03		23:12:00	37.67		17:58:00	37.07		08:11:00	36.84		05:11:00
14:13:00	37.55		14:13:00			14:13:00	213.25			14:13:00	213.25	37.13		13:12:00	198		37.1032		13:12:00	198	37.13	37.0384		13:12:00	198	37.32	37.3873		13:12:00	198	37.64	37.6441		13:12:00	37.32		14:13:00	37.02		23:13:00	37.68		17:59:00	37.06		08:12:00	36.83		05:12:00
14:14:00	37.54		14:14:00			14:14:00	213.5			14:14:00	213.5	37.13		13:13:00	198.25		37.1054		13:13:00	198.25	37.14	37.0391		13:13:00	198.25	37.33	37.3891		13:13:00	198.25	37.61	37.6452		13:13:00	37.32		14:14:00	37.03		23:14:00	37.7		18:00:00	37.06		08:13:00	36.82		05:13:00
14:15:00	37.53		14:15:00			14:15:00	213.75			14:15:00	213.75	37.13		13:14:00	198.5		37.1076		13:14:00	198.5	37.13	37.0398		13:14:00	198.5	37.33	37.3908		13:14:00	198.5	37.59	37.6463		13:14:00	37.31		14:15:00	37.04		23:15:00	37.7		18:01:00	37.07		08:14:00	36.83		05:14:00
14:16:00	37.53		14:16:00			14:16:00	214			14:16:00	214	37.11		13:15:00	198.75		37.1097		13:15:00	198.75	37.13	37.0405		13:15:00	198.75	37.33	37.3926		13:15:00	198.75	37.58	37.6474		13:15:00	37.31		14:16:00	37.04		23:16:00	37.7		18:02:00	37.07		08:15:00	36.83		05:15:00
14:17:00	37.52		14:17:00			14:17:00	214.25			14:17:00	214.25	37.08		13:16:00	199		37.1119		13:16:00	199	37.12	37.0413		13:16:00	199	37.32	37.3944		13:16:00	199	37.57	37.6485		13:16:00	37.3		14:17:00	37.03		23:17:00	37.71		18:03:00	37.06		08:16:00	36.84		05:16:00
14:18:00	37.52		14:18:00			14:18:00	214.5			14:18:00	214.5	37.02		13:17:00	199.25		37.1141		13:17:00	199.25	37.12	37.042		13:17:00	199.25	37.32	37.3961		13:17:00	199.25	37.57	37.6495		13:17:00	37.29		14:18:00	37.02		23:18:00	37.7		18:04:00	37.06		08:17:00	36.84		05:17:00
14:19:00	37.52		14:19:00			14:19:00	214.75			14:19:00	214.75	37		13:18:00	199.5		37.1163		13:18:00	199.5	37.11	37.0427		13:18:00	199.5	37.32	37.3979		13:18:00	199.5	37.56	37.6506		13:18:00	37.26		14:19:00	37.01		23:19:00	37.69		18:05:00	37.06		08:18:00	36.84		05:18:00
14:20:00	37.5		14:20:00			14:20:00	215			14:20:00	215	37		13:19:00	199.75		37.1184		13:19:00	199.75	37.11	37.0434		13:19:00	199.75	37.33	37.3997		13:19:00	199.75	37.56	37.6516		13:19:00	37.25		14:20:00	37.01		23:20:00	37.7		18:06:00	37.06		08:19:00	36.84		05:19:00
14:21:00	37.5		14:21:00			14:21:00	215.25			14:21:00	215.25	37.01		13:20:00	200		37.1206		13:20:00	200	37.12	37.0441		13:20:00	200	37.33	37.4014		13:20:00	200	37.56	37.6526		13:20:00	37.22		14:21:00	37.01		23:21:00	37.71		18:07:00	37.07		08:20:00	36.83		05:20:00
14:22:00	37.5		14:22:00			14:22:00	215.5			14:22:00	215.5	37.02		13:21:00	200.25		37.1227		13:21:00	200.25	37.12	37.0448		13:21:00	200.25	37.32	37.4031		13:21:00	200.25	37.55	37.6536		13:21:00	37.2		14:22:00	37.01		23:22:00	37.71		18:08:00	37.07		08:21:00	36.82		05:21:00
14:23:00	37.52		14:23:00			14:23:00	215.75			14:23:00	215.75	37.04		13:22:00	200.5		37.1249		13:22:00	200.5	37.13	37.0455		13:22:00	200.5	37.32	37.4049		13:22:00	200.5	37.55	37.6546		13:22:00	37.2		14:23:00	37.01		23:23:00	37.72		18:09:00	37.07		08:22:00	36.82		05:22:00
14:24:00	37.51		14:24:00			14:24:00	216			14:24:00	216	37.07		13:23:00	200.75		37.127		13:23:00	200.75	37.12	37.0462		13:23:00	200.75	37.32	37.4066		13:23:00	200.75	37.54	37.6556		13:23:00	37.19		14:24:00	37.01		23:24:00	37.72		18:10:00	37.07		08:23:00	36.8		05:23:00
14:25:00	37.51		14:25:00			14:25:00	216.25			14:25:00	216.25	37.1		13:24:00	201		37.1292		13:24:00	201	37.12	37.0469		13:24:00	201	37.32	37.4083		13:24:00	201	37.55	37.6566		13:24:00	37.18		14:25:00	37.01		23:25:00	37.71		18:11:00	37.07		08:24:00	36.81		05:24:00
14:26:00	37.51		14:26:00			14:26:00	216.5			14:26:00	216.5	37.13		13:25:00	201.25		37.1313		13:25:00	201.25	37.13	37.0476		13:25:00	201.25	37.33	37.41		13:25:00	201.25	37.56	37.6576		13:25:00	37.17		14:26:00	37.01		23:26:00	37.71		18:12:00	37.06		08:25:00	36.81		05:25:00
14:27:00	37.51		14:27:00			14:27:00	216.75			14:27:00	216.75	37.16		13:26:00	201.5		37.1335		13:26:00	201.5	37.13	37.0482		13:26:00	201.5	37.33	37.4117		13:26:00	201.5	37.56	37.6586		13:26:00	37.16		14:27:00	37.01		23:27:00	37.71		18:13:00	37.07		08:26:00	36.8		05:26:00
14:28:00	37.49		14:28:00			14:28:00	217			14:28:00	217	37.19		13:27:00	201.75		37.1356		13:27:00	201.75	37.13	37.0489		13:27:00	201.75	37.32	37.4134		13:27:00	201.75	37.57	37.6595		13:27:00	37.16		14:28:00	37.01		23:28:00	37.7		18:14:00	37.07		08:27:00	36.8		05:27:00
14:29:00	37.47		14:29:00			14:29:00	217.25			14:29:00	217.25	37.23		13:28:00	202		37.1377		13:28:00	202	37.12	37.0496		13:28:00	202	37.31	37.4151		13:28:00	202	37.57	37.6604		13:28:00	37.16		14:29:00	37.01		23:29:00	37.69		18:15:00	37.07		08:28:00	36.8		05:28:00
14:30:00	37.46		14:30:00			14:30:00	217.5			14:30:00	217.5	37.28		13:29:00	202.25		37.1398		13:29:00	202.25	37.1	37.0503		13:29:00	202.25	37.31	37.4168		13:29:00	202.25	37.57	37.6614		13:29:00	37.15		14:30:00	37.01		23:30:00	37.69		18:16:00	37.06		08:29:00	36.81		05:29:00
14:31:00	37.46		14:31:00			14:31:00	217.75			14:31:00	217.75	37.32		13:30:00	202.5		37.1419		13:30:00	202.5	37.1	37.0509		13:30:00	202.5	37.31	37.4185		13:30:00	202.5	37.56	37.6623		13:30:00	37.15		14:31:00	37.02		23:31:00	37.68		18:17:00	37.06		08:30:00	36.81		05:30:00
14:32:00	37.46		14:32:00			14:32:00	218			14:32:00	218	37.37		13:31:00	202.75		37.144		13:31:00	202.75	37.09	37.0516		13:31:00	202.75	37.31	37.4202		13:31:00	202.75	37.56	37.6632		13:31:00	37.15		14:32:00	37.01		23:32:00	37.67		18:18:00	37.06		08:31:00	36.81		05:31:00
14:33:00	37.46		14:33:00			14:33:00	218.25			14:33:00	218.25	37.4		13:32:00	203		37.1461		13:32:00	203	37.08	37.0522		13:32:00	203	37.3	37.4219		13:32:00	203	37.56	37.6641		13:32:00	37.16		14:33:00	37.01		23:33:00	37.66		18:19:00	37.06		08:32:00	36.81		05:32:00
14:34:00	37.46		14:34:00			14:34:00	218.5			14:34:00	218.5	37.43		13:33:00	203.25		37.1482		13:33:00	203.25	37.08	37.0529		13:33:00	203.25	37.3	37.4235		13:33:00	203.25	37.56	37.665		13:33:00	37.16		14:34:00	37.02		23:34:00	37.66		18:20:00	37.06		08:33:00	36.81		05:33:00
14:35:00	37.46		14:35:00			14:35:00	218.75			14:35:00	218.75	37.46		13:34:00	203.5		37.1503		13:34:00	203.5	37.09	37.0536		13:34:00	203.5	37.3	37.4252		13:34:00	203.5	37.56	37.6659		13:34:00	37.16		14:35:00	37.03		23:35:00	37.65		18:21:00	37.06		08:34:00	36.81		05:34:00
14:36:00	37.46		14:36:00			14:36:00	219			14:36:00	219	37.49		13:35:00	203.75		37.1524		13:35:00	203.75	37.08	37.0542		13:35:00	203.75	37.29	37.4268		13:35:00	203.75	37.56	37.6667		13:35:00	37.16		14:36:00	37.03		23:36:00	37.64		18:22:00	37.06		08:35:00	36.81		05:35:00
14:37:00	37.46		14:37:00			14:37:00	219.25			14:37:00	219.25	37.5		13:36:00	204		37.1545		13:36:00	204	37.07	37.0548		13:36:00	204	37.3	37.4285		13:36:00	204	37.57	37.6676		13:36:00	37.17		14:37:00	37.03		23:37:00	37.64		18:23:00	37.05		08:36:00	36.81		05:36:00
14:38:00	37.46		14:38:00			14:38:00	219.5			14:38:00	219.5	37.51		13:37:00	204.25		37.1566		13:37:00	204.25	37.07	37.0555		13:37:00	204.25	37.3	37.4301		13:37:00	204.25	37.57	37.6684		13:37:00	37.17		14:38:00			23:38:00	37.63		18:24:00	37.05		08:37:00	36.81		05:37:00
14:39:00	37.45		14:39:00			14:39:00	219.75			14:39:00	219.75	37.51		13:38:00	204.5		37.1586		13:38:00	204.5	37.07	37.0561		13:38:00	204.5	37.3	37.4318		13:38:00	204.5	37.57	37.6693		13:38:00	37.17		14:39:00	37.1		23:39:00	37.61		18:25:00	37.05		08:38:00	36.82		05:38:00
14:40:00	37.44		14:40:00			14:40:00	220			14:40:00	220	37.51		13:39:00	204.75		37.1607		13:39:00	204.75	37.07	37.0567		13:39:00	204.75	37.31	37.4334		13:39:00	204.75	37.56	37.6701		13:39:00	37.17		14:40:00	37.1		23:40:00	37.61		18:26:00	37.05		08:39:00	36.82		05:39:00
14:41:00	37.45		14:41:00			14:41:00	220.25			14:41:00	220.25	37.51		13:40:00	205		37.1628		13:40:00	205	37.07	37.0574		13:40:00	205	37.31	37.435		13:40:00	205	37.55	37.6709		13:40:00	37.17		14:41:00	37.11		23:41:00	37.61		18:27:00	37.05		08:40:00	36.83		05:40:00
14:42:00	37.45		14:42:00			14:42:00	220.5			14:42:00	220.5	37.51		13:41:00	205.25		37.1648		13:41:00	205.25	37.07	37.058		13:41:00	205.25	37.31	37.4366		13:41:00	205.25	37.54	37.6717		13:41:00	37.17		14:42:00	37.11		23:42:00	37.61		18:28:00	37.05		08:41:00	36.83		05:41:00
14:43:00	37.45		14:43:00			14:43:00	220.75			14:43:00	220.75	37.51		13:42:00	205.5		37.1669		13:42:00	205.5	37.06	37.0586		13:42:00	205.5	37.32	37.4382		13:42:00	205.5	37.53	37.6725		13:42:00	37.17		14:43:00	37.11		23:43:00	37.61		18:29:00	37.04		08:42:00	36.83		05:42:00
14:44:00	37.45		14:44:00			14:44:00	221			14:44:00	221	37.51		13:43:00	205.75		37.1689		13:43:00	205.75	37.06	37.0592		13:43:00	205.75	37.32	37.4398		13:43:00	205.75	37.54	37.6733		13:43:00	37.17		14:44:00	37.11		23:44:00	37.61		18:30:00	37.04		08:43:00	36.82		05:43:00
14:45:00	37.45		14:45:00			14:45:00	221.25			14:45:00	221.25	37.5		13:44:00	206		37.171		13:44:00	206	37.06	37.0598		13:44:00	206	37.32	37.4414		13:44:00	206	37.53	37.674		13:44:00	37.17		14:45:00	37.11		23:45:00	37.6		18:31:00	37.04		08:44:00	36.82		05:44:00
14:46:00	37.44		14:46:00			14:46:00	221.5			14:46:00	221.5	37.49		13:45:00	206.25		37.173		13:45:00	206.25	37.05	37.0604		13:45:00	206.25	37.32	37.443		13:45:00	206.25	37.53	37.6748		13:45:00	37.17		14:46:00	37.11		23:46:00	37.59		18:32:00	37.03		08:45:00	36.8		05:45:00
14:47:00	37.44		14:47:00			14:47:00	221.75			14:47:00	221.75	37.48		13:46:00	206.5		37.175		13:46:00	206.5	37.05	37.061		13:46:00	206.5	37.33	37.4446		13:46:00	206.5	37.53	37.6755		13:46:00	37.17		14:47:00	37.1		23:47:00	37.58		18:33:00	37.03		08:46:00	36.8		05:46:00
14:48:00	37.44		14:48:00			14:48:00	222			14:48:00	222	37.47		13:47:00	206.75		37.1771		13:47:00	206.75	37.06	37.0616		13:47:00	206.75	37.33	37.4462		13:47:00	206.75	37.53	37.6763		13:47:00	37.17		14:48:00			23:48:00	37.57		18:34:00	37.03		08:47:00	36.8		05:47:00
14:49:00	37.44		14:49:00			14:49:00	222.25			14:49:00	222.25	37.45		13:48:00	207		37.1791		13:48:00	207	37.05	37.0622		13:48:00	207	37.34	37.4478		13:48:00	207	37.52	37.677		13:48:00	37.17		14:49:00			23:49:00	37.57		18:35:00	37.02		08:48:00	36.8		05:48:00
14:50:00	37.44		14:50:00			14:50:00	222.5			14:50:00	222.5	37.44		13:49:00	207.25		37.1811		13:49:00	207.25	37.04	37.0628		13:49:00	207.25	37.34	37.4493		13:49:00	207.25	37.51	37.6777		13:49:00	37.17		14:50:00	37.09		23:50:00	37.56		18:36:00	37.01		08:49:00	36.79		05:49:00
14:51:00	37.44		14:51:00			14:51:00	222.75			14:51:00	222.75	37.43		13:50:00	207.5		37.1831		13:50:00	207.5	37.04	37.0634		13:50:00	207.5	37.35	37.4509		13:50:00	207.5	37.52	37.6784		13:50:00	37.17		14:51:00	37.09		23:51:00	37.55		18:37:00	37		08:50:00	36.79		05:50:00
14:52:00	37.44		14:52:00			14:52:00	223			14:52:00	223	37.41		13:51:00	207.75		37.1851		13:51:00	207.75	37.05	37.064		13:51:00	207.75	37.34	37.4524		13:51:00	207.75	37.52	37.6791		13:51:00	37.17		14:52:00	37.09		23:52:00	37.55		18:38:00	37		08:51:00	36.79		05:51:00
14:53:00	37.43		14:53:00			14:53:00	223.25			14:53:00	223.25	37.41		13:52:00	208		37.1871		13:52:00	208	37.05	37.0645		13:52:00	208	37.34	37.454		13:52:00	208	37.51	37.6798		13:52:00	37.17		14:53:00	37.09		23:53:00	37.54		18:39:00	36.99		08:52:00	36.79		05:52:00
14:54:00	37.42		14:54:00			14:54:00	223.5			14:54:00	223.5	37.42		13:53:00	208.25		37.1891		13:53:00	208.25	37.05	37.0651		13:53:00	208.25	37.34	37.4555		13:53:00	208.25	37.51	37.6804		13:53:00	37.17		14:54:00	37.1		23:54:00	37.53		18:40:00	37		08:53:00	36.78		05:53:00
14:55:00	37.41		14:55:00			14:55:00	223.75			14:55:00	223.75	37.42		13:54:00	208.5		37.191		13:54:00	208.5	37.05	37.0657		13:54:00	208.5	37.34	37.4571		13:54:00	208.5	37.51	37.6811		13:54:00	37.17		14:55:00	37.09		23:55:00	37.52		18:41:00	37.01		08:54:00	36.78		05:54:00
14:56:00	37.41		14:56:00			14:56:00	224			14:56:00	224	37.43		13:55:00	208.75		37.193		13:55:00	208.75	37.05	37.0662		13:55:00	208.75	37.34	37.4586		13:55:00	208.75	37.51	37.6817		13:55:00	37.17		14:56:00	37.09		23:56:00	37.51		18:42:00	37		08:55:00	36.78		05:55:00
14:57:00	37.41		14:57:00			14:57:00	224.25			14:57:00	224.25	37.44		13:56:00	209		37.195		13:56:00	209	37.05	37.0668		13:56:00	209	37.34	37.4601		13:56:00	209	37.51	37.6824		13:56:00	37.17		14:57:00	37.1		23:57:00	37.5		18:43:00	37.01		08:56:00	36.78		05:56:00
14:58:00	37.4		14:58:00			14:58:00	224.5			14:58:00	224.5	37.44		13:57:00	209.25		37.197		13:57:00	209.25	37.05	37.0673		13:57:00	209.25	37.35	37.4616		13:57:00	209.25	37.51	37.683		13:57:00	37.17		14:58:00	37.11		23:58:00	37.5		18:44:00	37		08:57:00	36.78		05:57:00
14:59:00	37.39		14:59:00			14:59:00	224.75			14:59:00	224.75	37.45		13:58:00	209.5		37.1989		13:58:00	209.5	37.04	37.0679		13:58:00	209.5	37.35	37.4631		13:58:00	209.5	37.51	37.6836		13:58:00	37.16		14:59:00	37.13		23:59:00	37.49		18:45:00	36.99		08:58:00	36.79		05:58:00
15:00:00	37.39		15:00:00			15:00:00	225			15:00:00	225	37.46		13:59:00	209.75		37.2009		13:59:00	209.75	37.03	37.0684		13:59:00	209.75	37.35	37.4646		13:59:00	209.75	37.5	37.6842		13:59:00	37.15		15:00:00	37.12		00:00:00	37.48		18:46:00	36.97		08:59:00	36.79		05:59:00
15:01:00	37.39		15:01:00			15:01:00	225.25			15:01:00	225.25	37.46		14:00:00	210		37.2028		14:00:00	210	37.03	37.069		14:00:00	210	37.35	37.4661		14:00:00	210	37.49	37.6848		14:00:00	37.15		15:01:00	37.13		00:01:00	37.48		18:47:00	36.98		09:00:00	36.78		06:00:00
15:02:00	37.39		15:02:00			15:02:00	225.5			15:02:00	225.5	37.47		14:01:00	210.25		37.2048		14:01:00	210.25	37.02	37.0695		14:01:00	210.25	37.35	37.4676		14:01:00	210.25	37.48	37.6854		14:01:00	37.14		15:02:00	37.12		00:02:00	37.46		18:48:00	36.98		09:01:00	36.78		06:01:00
15:03:00	37.39		15:03:00			15:03:00	225.75			15:03:00	225.75	37.48		14:02:00	210.5		37.2067		14:02:00	210.5	37.01	37.07		14:02:00	210.5	37.35	37.4691		14:02:00	210.5	37.48	37.686		14:02:00	37.14		15:03:00	37.13		00:03:00	37.45		18:49:00	36.98		09:02:00			06:02:00
15:04:00	37.39		15:04:00			15:04:00	226			15:04:00	226	37.49		14:03:00	210.75		37.2086		14:03:00	210.75	37.01	37.0706		14:03:00	210.75	37.35	37.4705		14:03:00	210.75	37.48	37.6865		14:03:00	37.15		15:04:00	37.14		00:04:00	37.43		18:50:00	36.99		09:03:00	36.81		06:03:00
15:05:00	37.39		15:05:00			15:05:00	226.25			15:05:00	226.25	37.49		14:04:00	211		37.2105		14:04:00	211	37	37.0711		14:04:00	211	37.35	37.472		14:04:00	211	37.49	37.6871		14:04:00	37.15		15:05:00	37.16		00:05:00	37.42		18:51:00	36.99		09:04:00	36.82		06:04:00
15:06:00	37.38		15:06:00			15:06:00	226.5			15:06:00	226.5	37.48		14:05:00	211.25		37.2125		14:05:00	211.25	36.99	37.0716		14:05:00	211.25	37.35	37.4734		14:05:00	211.25	37.5	37.6876		14:05:00	37.16		15:06:00	37.18		00:06:00	37.42		18:52:00	36.99		09:05:00	36.83		06:05:00
15:07:00	37.37		15:07:00			15:07:00	226.75			15:07:00	226.75	37.48		14:06:00	211.5		37.2144		14:06:00	211.5	36.98	37.0721		14:06:00	211.5	37.35	37.4749		14:06:00	211.5	37.49	37.6881		14:06:00	37.16		15:07:00	37.19		00:07:00	37.41		18:53:00	37		09:06:00			06:06:00
15:08:00	37.37		15:08:00			15:08:00	227			15:08:00	227	37.47		14:07:00	211.75		37.2163		14:07:00	211.75	36.97	37.0726		14:07:00	211.75	37.35	37.4763		14:07:00	211.75	37.49	37.6886		14:07:00	37.16		15:08:00	37.2		00:08:00	37.41		18:54:00	37		09:07:00			06:07:00
15:09:00	37.36		15:09:00			15:09:00	227.25			15:09:00	227.25	37.46		14:08:00	212		37.2182		14:08:00	212	36.96	37.0731		14:08:00	212	37.35	37.4778		14:08:00	212	37.49	37.6891		14:08:00	37.16		15:09:00	37.21		00:09:00	37.41		18:55:00	37		09:08:00			06:08:00
15:10:00	37.37		15:10:00			15:10:00	227.5			15:10:00	227.5	37.46		14:09:00	212.25		37.22		14:09:00	212.25	36.95	37.0736		14:09:00	212.25	37.35	37.4792		14:09:00	212.25	37.49	37.6896		14:09:00	37.16		15:10:00	37.21		00:10:00	37.4		18:56:00	37.01		09:09:00			06:09:00
15:11:00	37.36		15:11:00			15:11:00	227.75			15:11:00	227.75	37.44		14:10:00	212.5		37.2219		14:10:00	212.5	36.96	37.0741		14:10:00	212.5	37.35	37.4806		14:10:00	212.5	37.48	37.6901		14:10:00	37.16		15:11:00	37.21		00:11:00	37.4		18:57:00	37.03		09:10:00			06:10:00
15:12:00	37.36		15:12:00			15:12:00	228			15:12:00	228	37.44		14:11:00	212.75		37.2238		14:11:00	212.75	36.95	37.0746		14:11:00	212.75	37.33	37.482		14:11:00	212.75	37.48	37.6906		14:11:00	37.16		15:12:00	37.21		00:12:00	37.4		18:58:00	37.05		09:11:00			06:11:00
15:13:00	37.35		15:13:00			15:13:00	228.25			15:13:00	228.25	37.43		14:12:00	213		37.2257		14:12:00	213	36.94	37.0751		14:12:00	213	37.32	37.4834		14:12:00	213	37.48	37.691		14:12:00	37.15		15:13:00	37.23		00:13:00	37.41		18:59:00	37.07		09:12:00			06:12:00
15:14:00	37.35		15:14:00			15:14:00	228.5			15:14:00	228.5	37.42		14:13:00	213.25		37.2275		14:13:00	213.25	36.93	37.0756		14:13:00	213.25	37.31	37.4848		14:13:00	213.25	37.48	37.6915		14:13:00	37.16		15:14:00	37.25		00:14:00	37.41		19:00:00	37.08		09:13:00			06:13:00
15:15:00	37.35		15:15:00			15:15:00	228.75			15:15:00	228.75	37.4		14:14:00	213.5		37.2294		14:14:00	213.5	36.92	37.0761		14:14:00	213.5	37.3	37.4862		14:14:00	213.5	37.48	37.6919		14:14:00	37.16		15:15:00	37.26		00:15:00	37.41		19:01:00	37.09		09:14:00			06:14:00
15:16:00	37.34		15:16:00			15:16:00	229			15:16:00	229	37.37		14:15:00	213.75		37.2312		14:15:00	213.75	36.92	37.0765		14:15:00	213.75	37.27	37.4876		14:15:00	213.75	37.47	37.6923		14:15:00	37.18		15:16:00	37.29		00:16:00	37.41		19:02:00	37.09		09:15:00			06:15:00
15:17:00	37.33		15:17:00			15:17:00	229.25			15:17:00	229.25	37.35		14:16:00	214		37.2331		14:16:00	214	36.9	37.077		14:16:00	214	37.26	37.489		14:16:00	214	37.47	37.6927		14:16:00	37.19		15:17:00	37.3		00:17:00	37.42		19:03:00	37.09		09:16:00			06:16:00
15:18:00	37.33		15:18:00			15:18:00	229.5			15:18:00	229.5	37.34		14:17:00	214.25		37.2349		14:17:00	214.25	36.89	37.0775		14:17:00	214.25	37.26	37.4903		14:17:00	214.25	37.47	37.6931		14:17:00	37.19		15:18:00	37.31		00:18:00	37.42		19:04:00	37.08		09:17:00			06:17:00
15:19:00	37.33		15:19:00			15:19:00	229.75			15:19:00	229.75	37.34		14:18:00	214.5		37.2368		14:18:00	214.5	36.87	37.0779		14:18:00	214.5	37.26	37.4917		14:18:00	214.5	37.46	37.6935		14:18:00	37.19		15:19:00	37.32		00:19:00	37.42		19:05:00	37.08		09:18:00			06:18:00
15:20:00	37.32		15:20:00			15:20:00	230			15:20:00	230	37.35		14:19:00	214.75		37.2386		14:19:00	214.75	36.86	37.0784		14:19:00	214.75	37.25	37.493		14:19:00	214.75	37.46	37.6939		14:19:00	37.2		15:20:00	37.33		00:20:00	37.42		19:06:00	37.08		09:19:00			06:19:00
15:21:00	37.32		15:21:00			15:21:00	230.25			15:21:00	230.25	37.37		14:20:00	215		37.2404		14:20:00	215	36.85	37.0788		14:20:00	215	37.24	37.4944		14:20:00	215	37.46	37.6943		14:20:00	37.21		15:21:00	37.34		00:21:00	37.42		19:07:00	37.07		09:20:00			06:20:00
15:22:00	37.32		15:22:00			15:22:00	230.5			15:22:00	230.5	37.39		14:21:00	215.25		37.2422		14:21:00	215.25	36.84	37.0793		14:21:00	215.25	37.23	37.4957		14:21:00	215.25	37.46	37.6946		14:21:00	37.21		15:22:00	37.34		00:22:00	37.42		19:08:00	37.07		09:21:00			06:21:00
15:23:00	37.31		15:23:00			15:23:00	230.75			15:23:00	230.75	37.4		14:22:00	215.5		37.244		14:22:00	215.5	36.82	37.0797		14:22:00	215.5	37.25	37.497		14:22:00	215.5	37.46	37.695		14:22:00	37.22		15:23:00	37.35		00:23:00	37.41		19:09:00	37.08		09:22:00			06:22:00
15:24:00	37.3		15:24:00			15:24:00	231			15:24:00	231	37.41		14:23:00	215.75		37.2458		14:23:00	215.75	36.82	37.0802		14:23:00	215.75	37.25	37.4984		14:23:00	215.75	37.47	37.6953		14:23:00	37.23		15:24:00	37.35		00:24:00	37.41		19:10:00	37.09		09:23:00			06:23:00
15:25:00	37.3		15:25:00			15:25:00	231.25			15:25:00	231.25	37.41		14:24:00	216		37.2476		14:24:00	216	36.8	37.0806		14:24:00	216	37.25	37.4997		14:24:00	216	37.47	37.6956		14:24:00	37.23		15:25:00	37.35		00:25:00	37.41		19:11:00	37.1		09:24:00			06:24:00
15:26:00	37.31		15:26:00			15:26:00	231.5			15:26:00	231.5	37.41		14:25:00	216.25		37.2494		14:25:00	216.25	36.79	37.081		14:25:00	216.25	37.25	37.501		14:25:00	216.25	37.47	37.6959		14:25:00	37.23		15:26:00	37.36		00:26:00	37.4		19:12:00	37.11		09:25:00			06:25:00
15:27:00	37.31		15:27:00			15:27:00	231.75			15:27:00	231.75	37.41		14:26:00	216.5		37.2511		14:26:00	216.5	36.78	37.0814		14:26:00	216.5	37.25	37.5023		14:26:00	216.5	37.47	37.6962		14:26:00	37.23		15:27:00	37.37		00:27:00	37.4		19:13:00	37.11		09:26:00			06:26:00
15:28:00	37.31		15:28:00			15:28:00	232			15:28:00	232	37.41		14:27:00	216.75		37.2529		14:27:00	216.75	36.77	37.0819		14:27:00	216.75	37.23	37.5036		14:27:00	216.75	37.46	37.6965		14:27:00	37.23		15:28:00	37.37		00:28:00	37.4		19:14:00	37.1		09:27:00			06:27:00
15:29:00	37.32		15:29:00			15:29:00	232.25			15:29:00	232.25	37.41		14:28:00	217		37.2547		14:28:00	217	36.76	37.0823		14:28:00	217	37.22	37.5049		14:28:00	217	37.46	37.6968		14:28:00	37.23		15:29:00	37.37		00:29:00	37.39		19:15:00	37.12		09:28:00			06:28:00
15:30:00	37.32		15:30:00			15:30:00	232.5			15:30:00	232.5	37.41		14:29:00	217.25		37.2564		14:29:00	217.25	36.76	37.0827		14:29:00	217.25	37.21	37.5061		14:29:00	217.25	37.44	37.6971		14:29:00	37.23		15:30:00	37.36		00:30:00	37.39		19:16:00	37.14		09:29:00			06:29:00
15:31:00	37.33		15:31:00			15:31:00	232.75			15:31:00	232.75	37.41		14:30:00	217.5		37.2582		14:30:00	217.5	36.75	37.0831		14:30:00	217.5	37.22	37.5074		14:30:00	217.5	37.44	37.6973		14:30:00	37.23		15:31:00	37.37		00:31:00	37.39		19:17:00	37.17		09:30:00			06:30:00
15:32:00	37.33		15:32:00			15:32:00	233			15:32:00	233	37.41		14:31:00	217.75		37.2599		14:31:00	217.75	36.74	37.0835		14:31:00	217.75	37.22	37.5087		14:31:00	217.75	37.43	37.6976		14:31:00	37.23		15:32:00	37.37		00:32:00	37.38		19:18:00	37.18		09:31:00			06:31:00
15:33:00	37.34		15:33:00			15:33:00	233.25			15:33:00	233.25	37.41		14:32:00	218		37.2616		14:32:00	218	36.73	37.0839		14:32:00	218	37.22	37.5099		14:32:00	218	37.41	37.6978		14:32:00	37.23		15:33:00	37.37		00:33:00	37.38		19:19:00	37.19		09:32:00			06:32:00
15:34:00	37.34		15:34:00			15:34:00	233.5			15:34:00	233.5	37.4		14:33:00	218.25		37.2634		14:33:00	218.25	36.73	37.0843		14:33:00	218.25	37.21	37.5112		14:33:00	218.25	37.41	37.698		14:33:00	37.23		15:34:00	37.38		00:34:00	37.37		19:20:00	37.19		09:33:00			06:33:00
15:35:00	37.34		15:35:00			15:35:00	233.75			15:35:00	233.75	37.37		14:34:00	218.5		37.2651		14:34:00	218.5	36.73	37.0847		14:34:00	218.5	37.21	37.5124		14:34:00	218.5	37.4	37.6982		14:34:00	37.23		15:35:00	37.39		00:35:00	37.37		19:21:00	37.2		09:34:00			06:34:00
15:36:00	37.33		15:36:00			15:36:00	234			15:36:00	234	37.35		14:35:00	218.75		37.2668		14:35:00	218.75	36.71	37.085		14:35:00	218.75	37.2	37.5136		14:35:00	218.75	37.39	37.6984		14:35:00	37.23		15:36:00	37.39		00:36:00	37.36		19:22:00	37.2		09:35:00			06:35:00
15:37:00	37.33		15:37:00			15:37:00	234.25			15:37:00	234.25	37.34		14:36:00	219		37.2685		14:36:00	219	36.7	37.0854		14:36:00	219	37.19	37.5149		14:36:00	219	37.38	37.6986		14:36:00	37.22		15:37:00	37.4		00:37:00	37.35		19:23:00	37.21		09:36:00			06:36:00
15:38:00	37.32		15:38:00			15:38:00	234.5			15:38:00	234.5	37.33		14:37:00	219.25		37.2702		14:37:00	219.25	36.68	37.0858		14:37:00	219.25	37.18	37.5161		14:37:00	219.25	37.37	37.6988		14:37:00	37.23		15:38:00	37.4		00:38:00	37.33		19:24:00	37.21		09:37:00			06:37:00
15:39:00	37.32		15:39:00			15:39:00	234.75			15:39:00	234.75	37.33		14:38:00	219.5		37.2719		14:38:00	219.5	36.67	37.0862		14:38:00	219.5	37.19	37.5173		14:38:00	219.5	37.36	37.6989		14:38:00	37.23		15:39:00	37.41		00:39:00	37.32		19:25:00	37.21		09:38:00			06:38:00
15:40:00	37.32		15:40:00			15:40:00	235			15:40:00	235	37.32		14:39:00	219.75		37.2736		14:39:00	219.75	36.66	37.0865		14:39:00	219.75	37.19	37.5185		14:39:00	219.75	37.33	37.6991		14:39:00	37.23		15:40:00	37.41		00:40:00	37.32		19:26:00	37.21		09:39:00			06:39:00
15:41:00	37.32		15:41:00			15:41:00	235.25			15:41:00	235.25	37.31		14:40:00	220		37.2752		14:40:00	220	36.66	37.0869		14:40:00	220	37.18	37.5197		14:40:00	220	37.31	37.6992		14:40:00	37.23		15:41:00	37.41		00:41:00	37.32		19:27:00	37.21		09:40:00			06:40:00
15:42:00	37.32		15:42:00			15:42:00	235.5			15:42:00	235.5	37.3		14:41:00	220.25		37.2769		14:41:00	220.25	36.66	37.0872		14:41:00	220.25	37.17	37.5208		14:41:00	220.25	37.3	37.6993		14:41:00	37.23		15:42:00	37.41		00:42:00	37.32		19:28:00	37.21		09:41:00			06:41:00
15:43:00	37.32		15:43:00			15:43:00	235.75			15:43:00	235.75	37.28		14:42:00	220.5		37.2786		14:42:00	220.5	36.66	37.0876		14:42:00	220.5	37.18	37.522		14:42:00	220.5	37.28	37.6995		14:42:00	37.23		15:43:00	37.41		00:43:00	37.31		19:29:00	37.2		09:42:00			06:42:00
15:44:00	37.32		15:44:00			15:44:00	236			15:44:00	236	37.28		14:43:00	220.75		37.2802		14:43:00	220.75	36.67	37.0879		14:43:00	220.75		37.5232		14:43:00	220.75	37.28	37.6996		14:43:00	37.24		15:44:00	37.4		00:44:00	37.3		19:30:00	37.2		09:43:00			06:43:00
15:45:00	37.31		15:45:00			15:45:00	236.25			15:45:00	236.25	37.28		14:44:00	221		37.2819		14:44:00	221	36.68	37.0883		14:44:00	221		37.5243		14:44:00	221	37.28	37.6997		14:44:00	37.25		15:45:00	37.41		00:45:00	37.31		19:31:00	37.2		09:44:00			06:44:00
15:46:00	37.31		15:46:00			15:46:00	236.5			15:46:00	236.5	37.27		14:45:00	221.25		37.2835		14:45:00	221.25	36.69	37.0886		14:45:00	221.25	37.18	37.5255		14:45:00	221.25	37.27	37.6997		14:45:00	37.23		15:46:00	37.41		00:46:00	37.3		19:32:00	37.19		09:45:00			06:45:00
15:47:00	37.31		15:47:00			15:47:00	236.75			15:47:00	236.75	37.26		14:46:00	221.5		37.2851		14:46:00	221.5	36.69	37.0889		14:46:00	221.5	37.19	37.5266		14:46:00	221.5	37.26	37.6998		14:46:00	37.25		15:47:00	37.41		00:47:00	37.3		19:33:00	37.19		09:46:00			06:46:00
15:48:00	37.31		15:48:00			15:48:00	237			15:48:00	237	37.26		14:47:00	221.75		37.2867		14:47:00	221.75	36.7	37.0893		14:47:00	221.75	37.19	37.5278		14:47:00	221.75	37.25	37.6999		14:47:00	37.25		15:48:00	37.41		00:48:00	37.29		19:34:00	37.2		09:47:00			06:47:00
15:49:00	37.31		15:49:00			15:49:00	237.25			15:49:00	237.25	37.26		14:48:00	222		37.2883		14:48:00	222	36.72	37.0896		14:48:00	222	37.19	37.5289		14:48:00	222	37.23	37.6999		14:48:00	37.25		15:49:00	37.41		00:49:00	37.29		19:35:00	37.21		09:48:00			06:48:00
15:50:00	37.31		15:50:00			15:50:00	237.5			15:50:00	237.5	37.25		14:49:00	222.25		37.2899		14:49:00	222.25	36.73	37.0899		14:49:00	222.25	37.19	37.53		14:49:00	222.25	37.21	37.7		14:49:00	37.26		15:50:00	37.39		00:50:00	37.28		19:36:00	37.2		09:49:00			06:49:00
15:51:00	37.31		15:51:00			15:51:00	237.75			15:51:00	237.75	37.25		14:50:00	222.5		37.2915		14:50:00	222.5	36.75	37.0902		14:50:00	222.5	37.19	37.5311		14:50:00	222.5	37.19	37.7		14:50:00	37.26		15:51:00	37.39		00:51:00	37.28		19:37:00	37.2		09:50:00			06:50:00
15:52:00	37.31		15:52:00			15:52:00	238			15:52:00	238	37.23		14:51:00	222.75		37.2931		14:51:00	222.75	36.76	37.0905		14:51:00	222.75	37.21	37.5322		14:51:00	222.75	37.17	37.7		14:51:00	37.26		15:52:00	37.39		00:52:00	37.27		19:38:00	37.21		09:51:00			06:51:00
15:53:00	37.32		15:53:00			15:53:00	238.25			15:53:00	238.25	37.22		14:52:00	223		37.2947		14:52:00	223	36.77	37.0908		14:52:00	223	37.21	37.5333		14:52:00	223	37.16	37.7		14:52:00	37.27		15:53:00	37.39		00:53:00	37.27		19:39:00	37.2		09:52:00			06:52:00
15:54:00	37.32		15:54:00			15:54:00	238.5			15:54:00	238.5	37.22		14:53:00	223.25		37.2963		14:53:00	223.25	36.78	37.0911		14:53:00	223.25	37.21	37.5344		14:53:00	223.25	37.14	37.7		14:53:00	37.28		15:54:00	37.38		00:54:00	37.27		19:40:00	37.2		09:53:00			06:53:00
15:55:00	37.32		15:55:00			15:55:00	238.75			15:55:00	238.75	37.21		14:54:00	223.5		37.2978		14:54:00	223.5	36.78	37.0914		14:54:00	223.5	37.21	37.5355		14:54:00	223.5	37.12	37.7		14:54:00	37.28		15:55:00	37.38		00:55:00	37.26		19:41:00	37.19		09:54:00			06:54:00
15:56:00	37.31		15:56:00			15:56:00	239			15:56:00	239	37.2		14:55:00	223.75		37.2994		14:55:00	223.75	36.78	37.0917		14:55:00	223.75	37.2	37.5365		14:55:00	223.75	37.09	37.6999		14:55:00	37.28		15:56:00	37.39		00:56:00	37.27		19:42:00	37.19		09:55:00			06:55:00
15:57:00	37.31		15:57:00			15:57:00	239.25			15:57:00	239.25	37.19		14:56:00	224		37.301		14:56:00	224	36.79	37.092		14:56:00	224	37.19	37.5376		14:56:00	224	37.08	37.6999		14:56:00	37.28		15:57:00	37.38		00:57:00	37.26		19:43:00	37.2		09:56:00			06:56:00
15:58:00	37.31		15:58:00			15:58:00	239.5			15:58:00	239.5	37.19		14:57:00	224.25		37.3025		14:57:00	224.25		37.0922		14:57:00	224.25	37.19	37.5387		14:57:00	224.25	37.07	37.6998		14:57:00	37.28		15:58:00	37.38		00:58:00	37.26		19:44:00	37.21		09:57:00			06:57:00
15:59:00	37.32		15:59:00			15:59:00	239.75			15:59:00	239.75	37.19		14:58:00	224.5		37.304		14:58:00	224.5		37.0925		14:58:00	224.5	37.2	37.5397		14:58:00	224.5	37.06	37.6998		14:58:00	37.29		15:59:00	37.38		00:59:00	37.27		19:45:00	37.22		09:58:00			06:58:00
16:00:00	37.31		16:00:00			16:00:00	240			16:00:00	240	37.19		14:59:00	224.75		37.3056		14:59:00	224.75		37.0928		14:59:00	224.75	37.2	37.5407		14:59:00	224.75	37.06	37.6997		14:59:00	37.29		16:00:00	37.4		01:00:00	37.27		19:46:00	37.22		09:59:00			06:59:00
16:01:00	37.31		16:01:00			16:01:00	240.25			16:01:00	240.25	37.19		15:00:00	225		37.3071		15:00:00	225		37.093		15:00:00	225	37.2	37.5418		15:00:00	225	37.06	37.6996		15:00:00	37.31		16:01:00	37.41		01:01:00	37.26		19:47:00	37.21		10:00:00			07:00:00
16:02:00	37.31		16:02:00			16:02:00	240.5			16:02:00	240.5	37.19		15:01:00	225.25		37.3086		15:01:00	225.25		37.0933		15:01:00	225.25	37.19	37.5428		15:01:00	225.25	37.05	37.6995		15:01:00	37.3		16:02:00	37.41		01:02:00	37.26		19:48:00	37.2		10:01:00			07:01:00
16:03:00	37.3		16:03:00			16:03:00	240.75			16:03:00	240.75	37.19		15:02:00	225.5		37.3101		15:02:00	225.5		37.0936		15:02:00	225.5	37.19	37.5438		15:02:00	225.5	37.05	37.6994		15:02:00	37.31		16:03:00	37.42		01:03:00	37.27		19:49:00	37.17		10:02:00			07:02:00
16:04:00	37.3		16:04:00			16:04:00	241			16:04:00	241	37.19		15:03:00	225.75		37.3116		15:03:00	225.75		37.0938		15:03:00	225.75	37.19	37.5448		15:03:00	225.75	37.05	37.6993		15:03:00	37.31		16:04:00	37.42		01:04:00	37.27		19:50:00	37.15		10:03:00			07:03:00
16:05:00	37.29		16:05:00			16:05:00	241.25			16:05:00	241.25	37.19		15:04:00	226		37.3131		15:04:00	226		37.0941		15:04:00	226	37.18	37.5458		15:04:00	226	37.05	37.6991		15:04:00	37.32		16:05:00	37.43		01:05:00	37.28		19:51:00	37.15		10:04:00			07:04:00
16:06:00	37.29		16:06:00			16:06:00	241.5			16:06:00	241.5	37.19		15:05:00	226.25		37.3145		15:05:00	226.25		37.0943		15:05:00	226.25	37.18	37.5468		15:05:00	226.25	37.06	37.699		15:05:00	37.33		16:06:00	37.43		01:06:00	37.28		19:52:00	37.14		10:05:00	36.96		07:05:00
16:07:00	37.28		16:07:00			16:07:00	241.75			16:07:00	241.75	37.18		15:06:00	226.5		37.316		15:06:00	226.5		37.0945		15:06:00	226.5	37.17	37.5477		15:06:00	226.5	37.06	37.6988		15:06:00	37.34		16:07:00	37.43		01:07:00	37.3		19:53:00	37.15		10:06:00	36.94		07:06:00
16:08:00	37.28		16:08:00			16:08:00	242			16:08:00	242	37.18		15:07:00	226.75		37.3175		15:07:00	226.75		37.0948		15:07:00	226.75	37.16	37.5487		15:07:00	226.75	37.06	37.6987		15:07:00	37.35		16:08:00	37.43		01:08:00	37.3		19:54:00	37.16		10:07:00	36.92		07:07:00
16:09:00	37.27		16:09:00			16:09:00	242.25			16:09:00	242.25	37.17		15:08:00	227		37.3189		15:08:00	227		37.095		15:08:00	227	37.15	37.5497		15:08:00	227	37.06	37.6985		15:08:00	37.36		16:09:00	37.43		01:09:00	37.3		19:55:00	37.18		10:08:00	36.92		07:08:00
16:10:00	37.27		16:10:00			16:10:00	242.5			16:10:00	242.5	37.17		15:09:00	227.25		37.3203		15:09:00	227.25		37.0952		15:09:00	227.25	37.14	37.5506		15:09:00	227.25	37.05	37.6983		15:09:00	37.37		16:10:00	37.43		01:10:00	37.29		19:56:00	37.19		10:09:00	36.9		07:09:00
16:11:00	37.27		16:11:00			16:11:00	242.75			16:11:00	242.75	37.17		15:10:00	227.5		37.3218		15:10:00	227.5		37.0954		15:10:00	227.5	37.12	37.5516		15:10:00	227.5	37.05	37.6981		15:10:00	37.37		16:11:00	37.43		01:11:00	37.28		19:57:00	37.19		10:10:00	36.88		07:10:00
16:12:00	37.27		16:12:00			16:12:00	243			16:12:00	243	37.17		15:11:00	227.75		37.3232		15:11:00	227.75		37.0956		15:11:00	227.75	37.11	37.5525		15:11:00	227.75	37.05	37.6979		15:11:00	37.37		16:12:00	37.43		01:12:00	37.26		19:58:00	37.2		10:11:00	36.88		07:11:00
16:13:00	37.27		16:13:00			16:13:00	243.25			16:13:00	243.25	37.17		15:12:00	228		37.3246		15:12:00	228		37.0958		15:12:00	228	37.1	37.5534		15:12:00	228	37.05	37.6976		15:12:00	37.36		16:13:00	37.43		01:13:00	37.24		19:59:00	37.2		10:12:00	36.86		07:12:00
16:14:00	37.27		16:14:00			16:14:00	243.5			16:14:00	243.5	37.17		15:13:00	228.25		37.326		15:13:00	228.25		37.096		15:13:00	228.25	37.09	37.5543		15:13:00	228.25	37.04	37.6974		15:13:00	37.35		16:14:00	37.42		01:14:00	37.21		20:00:00	37.2		10:13:00	36.86		07:13:00
16:15:00	37.27		16:15:00			16:15:00	243.75			16:15:00	243.75	37.17		15:14:00	228.5		37.3274		15:14:00	228.5		37.0962		15:14:00	228.5	37.08	37.5552		15:14:00	228.5	37.03	37.6972		15:14:00	37.35		16:15:00	37.42		01:15:00	37.18		20:01:00	37.21		10:14:00	36.85		07:14:00
16:16:00	37.28		16:16:00			16:16:00	244			16:16:00	244	37.17		15:15:00	228.75		37.3288		15:15:00	228.75		37.0964		15:15:00	228.75	37.08	37.5561		15:15:00	228.75	37.01	37.6969		15:15:00	37.35		16:16:00	37.41		01:16:00	37.17		20:02:00	37.21		10:15:00	36.84		07:15:00
16:17:00	37.28		16:17:00			16:17:00	244.25			16:17:00	244.25	37.17		15:16:00	229		37.3302		15:16:00	229		37.0966		15:16:00	229	37.09	37.557		15:16:00	229	37.02	37.6966		15:16:00	37.35		16:17:00	37.41		01:17:00	37.15		20:03:00	37.21		10:16:00	36.84		07:16:00
16:18:00	37.28		16:18:00			16:18:00	244.5			16:18:00	244.5	37.16		15:17:00	229.25		37.3316		15:17:00	229.25		37.0968		15:17:00	229.25	37.08	37.5579		15:17:00	229.25	37.03	37.6963		15:17:00	37.34		16:18:00	37.41		01:18:00	37.14		20:04:00	37.2		10:17:00	36.84		07:17:00
16:19:00	37.28		16:19:00			16:19:00	244.75			16:19:00	244.75	37.17		15:18:00	229.5		37.3329		15:18:00	229.5		37.097		15:18:00	229.5	37.08	37.5588		15:18:00	229.5	37.03	37.696		15:18:00	37.34		16:19:00	37.41		01:19:00	37.12		20:05:00	37.19		10:18:00	36.84		07:18:00
16:20:00	37.29		16:20:00			16:20:00	245			16:20:00	245	37.17		15:19:00	229.75		37.3343		15:19:00	229.75		37.0971		15:19:00	229.75	37.07	37.5596		15:19:00	229.75	37.03	37.6957		15:19:00	37.34		16:20:00	37.42		01:20:00	37.1		20:06:00	37.2		10:19:00	36.84		07:19:00
16:21:00	37.29		16:21:00			16:21:00	245.25			16:21:00	245.25	37.17		15:20:00	230		37.3356		15:20:00	230		37.0973		15:20:00	230	37.07	37.5605		15:20:00	230	37.03	37.6954		15:20:00	37.34		16:21:00	37.42		01:21:00	37.08		20:07:00	37.19		10:20:00	36.85		07:20:00
16:22:00	37.29		16:22:00			16:22:00	245.5			16:22:00	245.5	37.18		15:21:00	230.25		37.337		15:21:00	230.25		37.0975		15:21:00	230.25	37.06	37.5613		15:21:00	230.25	37.02	37.6951		15:21:00	37.35		16:22:00	37.43		01:22:00	37.06		20:08:00	37.19		10:21:00	36.85		07:21:00
16:23:00	37.29		16:23:00			16:23:00	245.75			16:23:00	245.75	37.19		15:22:00	230.5		37.3383		15:22:00	230.5		37.0976		15:22:00	230.5	37.06	37.5622		15:22:00	230.5	37.03	37.6948		15:22:00	37.34		16:23:00	37.44		01:23:00	37.03		20:09:00	37.18		10:22:00	36.85		07:22:00
16:24:00	37.28		16:24:00			16:24:00	246			16:24:00	246	37.19		15:23:00	230.75		37.3396		15:23:00	230.75		37.0978		15:23:00	230.75	37.05	37.563		15:23:00	230.75	37.03	37.6944		15:23:00	37.34		16:24:00	37.44		01:24:00	37.02		20:10:00	37.18		10:23:00	36.85		07:23:00
16:25:00	37.29		16:25:00			16:25:00	246.25			16:25:00	246.25	37.19		15:24:00	231		37.341		15:24:00	231		37.0979		15:24:00	231	37.05	37.5638		15:24:00	231	37.03	37.694		15:24:00	37.35		16:25:00	37.43		01:25:00	37		20:11:00	37.18		10:24:00	36.84		07:24:00
16:26:00	37.28		16:26:00			16:26:00	246.5			16:26:00	246.5	37.19		15:25:00	231.25		37.3423		15:25:00	231.25		37.098		15:25:00	231.25	37.05	37.5646		15:25:00	231.25	37.03	37.6937		15:25:00	37.35		16:26:00	37.44		01:26:00	37		20:12:00	37.18		10:25:00	36.84		07:25:00
16:27:00	37.29		16:27:00			16:27:00	246.75			16:27:00	246.75	37.2		15:26:00	231.5		37.3436		15:26:00	231.5		37.0982		15:26:00	231.5	37.06	37.5654		15:26:00	231.5	37.04	37.6933		15:26:00	37.36		16:27:00	37.43		01:27:00	37		20:13:00	37.17		10:26:00	36.84		07:26:00
16:28:00	37.3		16:28:00			16:28:00	247			16:28:00	247	37.2		15:27:00	231.75		37.3448		15:27:00	231.75		37.0983		15:27:00	231.75	37.07	37.5662		15:27:00	231.75	37.04	37.6929		15:27:00	37.37		16:28:00	37.43		01:28:00	36.97		20:14:00	37.17		10:27:00	36.83		07:27:00
16:29:00	37.31		16:29:00			16:29:00	247.25			16:29:00	247.25	37.2		15:28:00	232		37.3461		15:28:00	232		37.0984		15:28:00	232	37.07	37.567		15:28:00	232	37.05	37.6925		15:28:00	37.38		16:29:00	37.43		01:29:00	36.94		20:15:00	37.17		10:28:00	36.83		07:28:00
16:30:00	37.32		16:30:00			16:30:00	247.5			16:30:00	247.5	37.2		15:29:00	232.25		37.3474		15:29:00	232.25		37.0986		15:29:00	232.25	37.07	37.5678		15:29:00	232.25	37.05	37.6921		15:29:00	37.39		16:30:00	37.43		01:30:00	36.91		20:16:00	37.16		10:29:00	36.83		07:29:00
16:31:00	37.34		16:31:00			16:31:00	247.75			16:31:00	247.75	37.2		15:30:00	232.5		37.3487		15:30:00	232.5		37.0987		15:30:00	232.5	37.08	37.5685		15:30:00	232.5	37.04	37.6916		15:30:00	37.41		16:31:00	37.42		01:31:00	36.88		20:17:00	37.16		10:30:00	36.84		07:30:00
16:32:00	37.34		16:32:00			16:32:00	248			16:32:00	248	37.2		15:31:00	232.75		37.3499		15:31:00	232.75		37.0988		15:31:00	232.75	37.08	37.5693		15:31:00	232.75	37.05	37.6912		15:31:00	37.42		16:32:00	37.41		01:32:00	36.85		20:18:00	37.14		10:31:00	36.84		07:31:00
16:33:00	37.35		16:33:00			16:33:00	248.25			16:33:00	248.25	37.2		15:32:00	233		37.3511		15:32:00	233		37.0989		15:32:00	233	37.09	37.5701		15:32:00	233	37.06	37.6907		15:32:00	37.44		16:33:00	37.41		01:33:00	36.86		20:19:00	37.12		10:32:00	36.84		07:32:00
16:34:00	37.36		16:34:00			16:34:00	248.5			16:34:00	248.5	37.2		15:33:00	233.25		37.3524		15:33:00	233.25		37.099		15:33:00	233.25	37.1	37.5708		15:33:00	233.25	37.07	37.6903		15:33:00	37.45		16:34:00	37.41		01:34:00	36.85		20:20:00	37.11		10:33:00	36.84		07:33:00
16:35:00	37.37		16:35:00			16:35:00	248.75			16:35:00	248.75	37.2		15:34:00	233.5		37.3536		15:34:00	233.5		37.0991		15:34:00	233.5	37.11	37.5715		15:34:00	233.5	37.08	37.6898		15:34:00	37.47		16:35:00	37.41		01:35:00	36.83		20:21:00	37.1		10:34:00	36.84		07:34:00
16:36:00	37.37		16:36:00			16:36:00	249			16:36:00	249	37.19		15:35:00	233.75		37.3548		15:35:00	233.75		37.0992		15:35:00	233.75	37.12	37.5722		15:35:00	233.75	37.1	37.6893		15:35:00	37.48		16:36:00	37.41		01:36:00	36.81		20:22:00	37.11		10:35:00	36.85		07:35:00
16:37:00	37.38		16:37:00			16:37:00	249.25			16:37:00	249.25	37.2		15:36:00	234		37.356		15:36:00	234		37.0993		15:36:00	234	37.12	37.573		15:36:00	234	37.12	37.6888		15:36:00	37.49		16:37:00	37.4		01:37:00	36.8		20:23:00	37.1		10:36:00	36.85		07:36:00
16:38:00	37.39		16:38:00			16:38:00	249.5			16:38:00	249.5	37.2		15:37:00	234.25		37.3572		15:37:00	234.25		37.0994		15:37:00	234.25	37.14	37.5737		15:37:00	234.25	37.13	37.6883		15:37:00	37.5		16:38:00	37.39		01:38:00	36.78		20:24:00	37.09		10:37:00	36.85		07:37:00
16:39:00	37.4		16:39:00			16:39:00	249.75			16:39:00	249.75	37.2		15:38:00	234.5		37.3584		15:38:00	234.5		37.0994		15:38:00	234.5	37.14	37.5744		15:38:00	234.5	37.16	37.6878		15:38:00	37.51		16:39:00	37.39		01:39:00	36.79		20:25:00	37.09		10:38:00	36.84		07:38:00
16:40:00	37.4		16:40:00			16:40:00	250			16:40:00	250	37.2		15:39:00	234.75		37.3596		15:39:00	234.75		37.0995		15:39:00	234.75	37.14	37.575		15:39:00	234.75	37.18	37.6873		15:39:00	37.51		16:40:00	37.39		01:40:00	36.79		20:26:00	37.08		10:39:00	36.84		07:39:00
16:41:00	37.4		16:41:00			16:41:00	250.25			16:41:00	250.25	37.2		15:40:00	235		37.3608		15:40:00	235		37.0996		15:40:00	235	37.14	37.5757		15:40:00	235	37.22	37.6867		15:40:00	37.52		16:41:00	37.39		01:41:00	36.78		20:27:00	37.07		10:40:00	36.85		07:40:00
16:42:00	37.4		16:42:00			16:42:00	250.5			16:42:00	250.5	37.21		15:41:00	235.25		37.3619		15:41:00	235.25		37.0996		15:41:00	235.25	37.14	37.5764		15:41:00	235.25	37.25	37.6862		15:41:00	37.53		16:42:00	37.39		01:42:00	36.77		20:28:00	37.07		10:41:00	36.88		07:41:00
16:43:00	37.4		16:43:00			16:43:00	250.75			16:43:00	250.75	37.21		15:42:00	235.5		37.3631		15:42:00	235.5		37.0997		15:42:00	235.5	37.14	37.577		15:42:00	235.5	37.3	37.6856		15:42:00	37.53		16:43:00	37.39		01:43:00	36.77		20:29:00	37.08		10:42:00	36.89		07:42:00
16:44:00	37.41		16:44:00			16:44:00	251			16:44:00	251	37.21		15:43:00	235.75		37.3642		15:43:00	235.75		37.0997		15:43:00	235.75	37.15	37.5777		15:43:00	235.75	37.36	37.685		15:43:00	37.54		16:44:00	37.4		01:44:00	36.79		20:30:00	37.08		10:43:00	36.9		07:43:00
16:45:00	37.41		16:45:00			16:45:00	251.25			16:45:00	251.25	37.21		15:44:00	236		37.3654		15:44:00	236		37.0998		15:44:00	236	37.16	37.5783		15:44:00	236	37.41	37.6844		15:44:00	37.54		16:45:00	37.4		01:45:00	36.82		20:31:00	37.08		10:44:00	36.9		07:44:00
16:46:00	37.42		16:46:00			16:46:00	251.5			16:46:00	251.5	37.21		15:45:00	236.25		37.3665		15:45:00	236.25		37.0998		15:45:00	236.25	37.16	37.579		15:45:00	236.25	37.44	37.6838		15:45:00	37.55		16:46:00	37.4		01:46:00	36.82		20:32:00	37.08		10:45:00	36.9		07:45:00
16:47:00	37.42		16:47:00			16:47:00	251.75			16:47:00	251.75	37.21		15:46:00	236.5		37.3676		15:46:00	236.5		37.0999		15:46:00	236.5	37.16	37.5796		15:46:00	236.5	37.45	37.6832		15:46:00	37.55		16:47:00	37.4		01:47:00	36.83		20:33:00	37.08		10:46:00	36.89		07:46:00
16:48:00	37.42		16:48:00			16:48:00	252			16:48:00	252	37.21		15:47:00	236.75		37.3687		15:47:00	236.75		37.0999		15:47:00	236.75	37.17	37.5802		15:47:00	236.75	37.46	37.6826		15:47:00	37.56		16:48:00	37.41		01:48:00	36.84		20:34:00	37.08		10:47:00	36.9		07:47:00
16:49:00	37.43		16:49:00			16:49:00	252.25			16:49:00	252.25	37.22		15:48:00	237		37.3698		15:48:00	237		37.0999		15:48:00	237	37.17	37.5808		15:48:00	237	37.46	37.682		15:48:00	37.56		16:49:00	37.41		01:49:00	36.85		20:35:00	37.07		10:48:00	36.91		07:48:00
16:50:00	37.44		16:50:00			16:50:00	252.5			16:50:00	252.5	37.22		15:49:00	237.25		37.3709		15:49:00	237.25		37.1		15:49:00	237.25	37.17	37.5814		15:49:00	237.25	37.47	37.6813		15:49:00	37.57		16:50:00	37.4		01:50:00	36.83		20:36:00	37.08		10:49:00	36.91		07:49:00
16:51:00	37.44		16:51:00			16:51:00	252.75			16:51:00	252.75	37.22		15:50:00	237.5		37.372		15:50:00	237.5		37.1		15:50:00	237.5	37.18	37.582		15:50:00	237.5	37.44	37.6807		15:50:00	37.58		16:51:00	37.39		01:51:00	36.81		20:37:00	37.09		10:50:00	36.93		07:50:00
16:52:00	37.45		16:52:00			16:52:00	253			16:52:00	253	37.22		15:51:00	237.75		37.373		15:51:00	237.75		37.1		15:51:00	237.75	37.19	37.5826		15:51:00	237.75	37.42	37.68		15:51:00	37.58		16:52:00	37.39		01:52:00	36.82		20:38:00	37.1		10:51:00	36.94		07:51:00
16:53:00	37.46		16:53:00			16:53:00	253.25			16:53:00	253.25	37.23		15:52:00	238		37.3741		15:52:00	238		37.1		15:52:00	238	37.19	37.5831		15:52:00	238	37.42	37.6793		15:52:00	37.59		16:53:00	37.38		01:53:00	36.81		20:39:00	37.1		10:52:00	36.96		07:52:00
16:54:00	37.46		16:54:00			16:54:00	253.5			16:54:00	253.5	37.22		15:53:00	238.25		37.3751		15:53:00	238.25		37.1		15:53:00	238.25	37.19	37.5837		15:53:00	238.25	37.41	37.6787		15:53:00	37.6		16:54:00	37.38		01:54:00	36.83		20:40:00	37.1		10:53:00	36.97		07:53:00
16:55:00	37.46		16:55:00			16:55:00	253.75			16:55:00	253.75	37.22		15:54:00	238.5		37.3762		15:54:00	238.5		37.1		15:54:00	238.5	37.19	37.5842		15:54:00	238.5	37.41	37.678		15:54:00	37.6		16:55:00	37.39		01:55:00	36.84		20:41:00	37.11		10:54:00	36.97		07:54:00
16:56:00	37.48		16:56:00			16:56:00	254			16:56:00	254	37.22		15:55:00	238.75		37.3772		15:55:00	238.75		37.1		15:55:00	238.75	37.2	37.5848		15:55:00	238.75	37.39	37.6772		15:55:00	37.62		16:56:00	37.41		01:56:00	36.84		20:42:00	37.09		10:55:00	36.95		07:55:00
16:57:00	37.49		16:57:00			16:57:00	254.25			16:57:00	254.25	37.22		15:56:00	239		37.3782		15:56:00	239		37.1		15:56:00	239	37.2	37.5853		15:56:00	239	37.4	37.6765		15:56:00	37.62		16:57:00	37.42		01:57:00	36.85		20:43:00	37.09		10:56:00	36.95		07:56:00
16:58:00	37.51		16:58:00			16:58:00	254.5			16:58:00	254.5	37.21		15:57:00	239.25		37.3792		15:57:00	239.25		37.1		15:57:00	239.25	37.2	37.5858		15:57:00	239.25	37.43	37.6758		15:57:00	37.63		16:58:00	37.43		01:58:00	36.87		20:44:00	37.1		10:57:00	36.95		07:57:00
16:59:00	37.53		16:59:00			16:59:00	254.75			16:59:00	254.75	37.21		15:58:00	239.5		37.3802		15:58:00	239.5		37.0999		15:58:00	239.5	37.21	37.5863		15:58:00	239.5	37.48	37.6751		15:58:00	37.63		16:59:00	37.44		01:59:00	36.87		20:45:00	37.12		10:58:00	36.96		07:58:00
17:00:00	37.54		17:00:00			17:00:00	255			17:00:00	255	37.21		15:59:00	239.75		37.3812		15:59:00	239.75		37.0999		15:59:00	239.75	37.21	37.5868		15:59:00	239.75	37.51	37.6743		15:59:00	37.64		17:00:00	37.46		02:00:00	36.87		20:46:00	37.13		10:59:00	36.96		07:59:00
17:01:00	37.56		17:01:00			17:01:00	255.25			17:01:00	255.25	37.21		16:00:00	240		37.3822		16:00:00	240		37.0999		16:00:00	240	37.21	37.5873		16:00:00	240	37.52	37.6735		16:00:00	37.64		17:01:00	37.45		02:01:00	36.89		20:47:00	37.14		11:00:00	36.98		08:00:00
																																								02:02:00	36.89		20:48:00	37.14		11:01:00	37		08:01:00
																																								02:03:00	36.91		20:49:00	37.15		11:02:00	37.01		08:02:00
																																								02:04:00	36.91		20:50:00	37.17		11:03:00	37.02		08:03:00
																																								02:05:00	36.92		20:51:00	37.18		11:04:00	37.02		08:04:00
																																								02:06:00	36.95		20:52:00	37.2		11:05:00	37.01		08:05:00
																																								02:07:00	36.98		20:53:00	37.21		11:06:00	37		08:06:00
																																								02:08:00	37		20:54:00	37.23		11:07:00	36.98		08:07:00
																																								02:09:00	37.03		20:55:00	37.23		11:08:00	36.97		08:08:00
																																								02:10:00	37.06		20:56:00	37.24		11:09:00	36.96		08:09:00
																																								02:11:00	37.1		20:57:00	37.25		11:10:00	36.95		08:10:00
																																								02:12:00	37.14		20:58:00	37.27		11:11:00	36.95		08:11:00
																																								02:13:00	37.17		20:59:00	37.28		11:12:00	36.97		08:12:00
																																								02:14:00	37.2		21:00:00	37.28		11:13:00	36.98		08:13:00
																																								02:15:00	37.23		21:01:00	37.28		11:14:00	36.99		08:14:00
																																								02:16:00	37.24		21:02:00	37.28		11:15:00	36.99		08:15:00
																																								02:17:00			21:03:00	37.29		11:16:00	36.98		08:16:00
																																								02:18:00			21:04:00	37.29		11:17:00	36.97		08:17:00
																																								02:19:00			21:05:00	37.29		11:18:00	36.97		08:18:00
																																								02:20:00			21:06:00	37.29		11:19:00	36.98		08:19:00
																																								02:21:00	37.25		21:07:00	37.29		11:20:00	36.99		08:20:00
																																								02:22:00	37.25		21:08:00	37.29		11:21:00	36.98		08:21:00
																																								02:23:00	37.23		21:09:00	37.28		11:22:00			08:22:00
																																								02:24:00			21:10:00	37.28		11:23:00			08:23:00
																																								02:25:00			21:11:00	37.27		11:24:00			08:24:00
																																								02:26:00	37.21		21:12:00	37.27		11:25:00			08:25:00
																																								02:27:00	37.2		21:13:00	37.26		11:26:00			08:26:00
																																								02:28:00	37.2		21:14:00	37.26		11:27:00			08:27:00
																																								02:29:00	37.19		21:15:00	37.24		11:28:00			08:28:00
																																								02:30:00	37.19		21:16:00	37.23		11:29:00			08:29:00
																																								02:31:00	37.18		21:17:00	37.22		11:30:00			08:30:00
																																								02:32:00	37.17		21:18:00	37.21		11:31:00			08:31:00
																																								02:33:00			21:19:00	37.21		11:32:00			08:32:00
																																								02:34:00	37.16		21:20:00	37.19		11:33:00			08:33:00
																																								02:35:00	37.16		21:21:00	37.17		11:34:00			08:34:00
																																								02:36:00	37.16		21:22:00	37.16		11:35:00			08:35:00
																																								02:37:00			21:23:00	37.14		11:36:00			08:36:00
																																								02:38:00	37.16		21:24:00	37.13		11:37:00			08:37:00
																																								02:39:00	37.16		21:25:00	37.12		11:38:00			08:38:00
																																								02:40:00	37.16		21:26:00	37.1		11:39:00			08:39:00
																																								02:41:00	37.16		21:27:00	37.09		11:40:00			08:40:00
																																								02:42:00	37.16		21:28:00	37.08		11:41:00			08:41:00
																																								02:43:00	37.16		21:29:00	37.07		11:42:00			08:42:00
																																								02:44:00	37.15		21:30:00	37.07		11:43:00			08:43:00
																																								02:45:00	37.14		21:31:00	37.06		11:44:00			08:44:00
																																								02:46:00	37.15		21:32:00	37.05		11:45:00			08:45:00
																																								02:47:00	37.16		21:33:00	37.04		11:46:00			08:46:00
																																								02:48:00	37.17		21:34:00	37.03		11:47:00			08:47:00
																																								02:49:00	37.17		21:35:00	37.02		11:48:00			08:48:00
																																								02:50:00	37.17		21:36:00	37.01		11:49:00			08:49:00
																																								02:51:00	37.17		21:37:00	37		11:50:00			08:50:00
																																								02:52:00	37.17		21:38:00	36.98		11:51:00			08:51:00
																																								02:53:00	37.17		21:39:00	36.97		11:52:00			08:52:00
																																								02:54:00	37.16		21:40:00	36.96		11:53:00			08:53:00
																																								02:55:00	37.15		21:41:00	36.95		11:54:00			08:54:00
																																								02:56:00	37.15		21:42:00	36.95		11:55:00			08:55:00
																																								02:57:00	37.14		21:43:00	36.93		11:56:00			08:56:00
																																								02:58:00	37.14		21:44:00	36.92		11:57:00			08:57:00
																																								02:59:00	37.14		21:45:00	36.9		11:58:00			08:58:00
																																								03:00:00	37.13		21:46:00	36.9		11:59:00			08:59:00
																																								03:01:00	37.14		21:47:00	36.89		12:00:00			09:00:00
[truncated: 31 more rows]
[truncated: 27 more columns]

## Sheet: actigraphy and sleep
																	PA11
[truncated: 1,442 more rows]

## Sheet: cortisol
				Cortisol (pg/mL)	6h	9h	12h	15h	18h	21h
[truncated: 59 more rows]
